# Supplementary material for: Structural basis of a redox-dependent conformational switch that regulates the stress kinase p38α
Source: Nat Commun. 2023 Dec 1;14:7920. doi: 10.1038/s41467-023-43763-5 (PMC10692146; doi:10.1038/s41467-023-43763-5)
Supplement: Supplementary file 8 — Source Data [file 41467_2023_43763_MOESM8_ESM.xlsx]

## Sheet: INFO
This spreadsheet contains the raw ITC and DSF data used to generate Figures 1d and 5c,d and for the paper
Structural basis of a redox-dependent conformational switch that regulates the stress kinase p38α
Joan Pous, Blazej Baginski, Pau Martin-Malpartida, Lorena González, Margherita Scarpa, Eric Aragon, Lidia Ruiz, Rebeca A. Mees, Javier Iglesias-Fernández, Modesto Orozco, Angel R. Nebreda and Maria J. Macias

## Sheet: Figure 1d - Reduced - Repl 1
#Fluorescence data
Well	Temperature(data)	Fluorescence(data)
A6	24.9954	174330
A6	25.2912	168585
A6	25.6001	164591
A6	25.8959	161601
A6	26.1904	159491
A6	26.4909	157524
A6	26.7937	155956
A6	27.0989	154595
A6	27.4005	153352
A6	27.6991	152171
A6	27.9973	151100
A6	28.2989	149980
A6	28.5992	148945
A6	28.9066	147848
A6	29.2094	146743
A6	29.4992	145727
A6	29.8067	144840
A6	30.0905	143755
A6	30.3947	142794
A6	30.7042	141806
A6	31.0042	140794
A6	31.3132	139927
A6	31.5859	138983
A6	31.9074	138130
A6	32.206	137303
A6	32.4961	136270
A6	32.799	135371
A6	33.1021	134447
A6	33.3936	133483
A6	33.7186	132508
A6	34.0262	131625
A6	34.2968	130644
A6	34.6229	129737
A6	34.9169	128754
A6	35.201	127789
A6	35.497	126808
A6	35.7938	125829
A6	36.0981	124904
A6	36.3972	123970
A6	36.6942	123088
A6	37.0009	122166
A6	37.3008	121336
A6	37.6032	120424
A6	37.9026	119545
A6	38.1994	118783
A6	38.4997	117964
A6	38.798	117109
A6	39.1001	116324
A6	39.4027	115624
A6	39.7004	114945
A6	40.0031	114149
A6	40.298	113597
A6	40.6009	112977
A6	40.8993	112390
A6	41.1985	111801
A6	41.5006	111322
A6	41.7957	110858
A6	42.0997	110361
A6	42.4023	110092
A6	42.6946	109732
A6	43.0004	109431
A6	43.2944	109234
A6	43.6013	109187
A6	43.8976	109180
A6	44.1979	109210
A6	44.4998	109460
A6	44.7979	109701
A6	45.0997	110038
A6	45.4009	110655
A6	45.7015	111457
A6	46	112240
A6	46.2953	113229
A6	46.6013	114500
A6	46.9039	116130
A6	47.1968	117781
A6	47.4974	119652
A6	47.8025	121974
A6	48.1017	124449
A6	48.3984	127144
A6	48.6954	130070
A6	49.0017	133386
A6	49.2973	136669
A6	49.5962	140218
A6	49.9024	144136
A6	50.1988	148025
A6	50.5018	151932
A6	50.7953	156020
A6	51.0996	160150
A6	51.399	164154
A6	51.6942	168288
A6	52.0019	172452
A6	52.2982	176441
A6	52.597	180336
A6	52.8994	184439
A6	53.2023	188451
A6	53.5018	192295
A6	53.7978	196126
A6	54.1006	200234
A6	54.3969	203929
A6	54.7013	207568
A6	54.9978	211308
A6	55.3015	215146
A6	55.6009	218573
A6	55.8993	222077
A6	56.1988	225543
A6	56.4993	228965
A6	56.7962	232041
A6	57.0974	235119
A6	57.3992	238480
A6	57.6977	241246
A6	57.9969	243925
A6	58.2987	246825
A6	58.6018	249542
A6	58.9014	251955
A6	59.1984	254251
A6	59.5001	256697
A6	59.7982	258569
A6	60.1001	260473
A6	60.4014	262588
A6	60.7013	263896
A6	61	265288
A6	61.3015	266779
A6	61.603	267963
A6	61.9019	268851
A6	62.1979	269665
A6	62.4999	270342
A6	62.8025	270543
A6	63.1002	270703
A6	63.3948	270708
A6	63.6958	270689
A6	63.9937	270251
A6	64.3006	269658
A6	64.5981	269203
A6	64.9001	268766
A6	65.1983	267792
A6	65.4992	266782
A6	65.7988	265905
A6	66.0967	265131
A6	66.3991	264009
A6	66.7014	263240
A6	67.0034	261862
A6	67.2984	261027
A6	67.5977	259691
A6	67.8974	258414
A6	68.2012	257418
A6	68.4975	256235
A6	68.7974	254904
A6	69.0989	253824
A6	69.4002	252307
A6	69.7007	251036
A6	69.9966	249808
A6	70.2966	248780
A6	70.5993	247341
A6	70.9016	246128
A6	71.1961	245087
A6	71.4997	243499
A6	71.8001	242140
A6	72.0962	240933
A6	72.3978	239838
A6	72.7003	238562
A6	72.995	237228
A6	73.2994	235965
A6	73.6015	234941
A6	73.9016	233480
A6	74.1994	232303
A6	74.4976	231286
A6	74.7962	229915
A6	75.0995	228924
A6	75.3995	227955
A6	75.697	226441
A6	76.0004	225411
A6	76.2968	224447
A6	76.601	223365
A6	76.8971	222096
A6	77.1981	221333
A6	77.4965	219966
A6	77.7975	218963
A6	78.0977	217842
A6	78.3998	216673
A6	78.6982	215520
A6	78.9972	214602
A6	79.2973	213330
A6	79.5962	212117
A6	79.9009	211107
A6	80.1961	210015
A6	80.4966	208786
A6	80.7986	207558
A6	81.1001	206612
A6	81.398	205519
A6	81.7004	204251
A6	81.9997	203135
A6	82.2994	202050
A6	82.599	200760
A6	82.8971	199423
A6	83.1972	198383
A6	83.4971	196898
A6	83.7949	195484
A6	84.102	194161
A6	84.3967	192946
A6	84.6986	191597
A6	85.0001	190297
A6	85.3019	188769
A6	85.6007	187425
A6	85.8988	185978
A6	86.1961	184572
A6	86.4994	183247
A6	86.7966	181750
A6	87.097	180284
A6	87.4022	178979
A6	87.6999	177473
A6	87.9964	175857
A6	88.2966	174460
A6	88.6022	173090
A6	88.8973	171478
A6	89.1959	169814
A6	89.4942	168503
A6	89.7987	166961
A6	90.0966	165352
A6	90.3957	163857
A6	90.6996	162381
A6	90.9998	160858
A6	91.2976	159146
A6	91.5974	157658
A6	91.8973	156073
A6	92.2006	154444
A6	92.4994	152811
A6	92.7971	151436
A6	93.0994	149668
A6	93.3979	147989
A6	93.6955	146361
A6	93.9998	144940
A6	94.2976	143264
A6	94.5979	141657
A6	94.8961	140987
#Fitted region data
Well	Temperature(data)	Fluorescence(data)
A6	40.298	113597
A6	40.6009	112977
A6	40.8993	112390
A6	41.1985	111801
A6	41.5006	111322
A6	41.7957	110858
A6	42.0997	110361
A6	42.4023	110092
A6	42.6946	109732
A6	43.0004	109431
A6	43.2944	109234
A6	43.6013	109187
A6	43.8976	109180
A6	44.1979	109210
A6	44.4998	109460
A6	44.7979	109701
A6	45.0997	110038
A6	45.4009	110655
A6	45.7015	111457
A6	46	112240
A6	46.2953	113229
A6	46.6013	114500
A6	46.9039	116130
A6	47.1968	117781
A6	47.4974	119652
A6	47.8025	121974
A6	48.1017	124449
A6	48.3984	127144
A6	48.6954	130070
A6	49.0017	133386
A6	49.2973	136669
A6	49.5962	140218
A6	49.9024	144136
A6	50.1988	148025
A6	50.5018	151932
A6	50.7953	156020
A6	51.0996	160150
A6	51.399	164154
A6	51.6942	168288
A6	52.0019	172452
A6	52.2982	176441
A6	52.597	180336
A6	52.8994	184439
A6	53.2023	188451
A6	53.5018	192295
A6	53.7978	196126
A6	54.1006	200234
A6	54.3969	203929
A6	54.7013	207568
A6	54.9978	211308
A6	55.3015	215146
A6	55.6009	218573
A6	55.8993	222077
A6	56.1988	225543
A6	56.4993	228965
A6	56.7962	232041
A6	57.0974	235119
A6	57.3992	238480
A6	57.6977	241246
A6	57.9969	243925
A6	58.2987	246825
A6	58.6018	249542
A6	58.9014	251955
A6	59.1984	254251
A6	59.5001	256697
A6	59.7982	258569
A6	60.1001	260473
A6	60.4014	262588
A6	60.7013	263896
A6	61	265288
A6	61.3015	266779
A6	61.603	267963
A6	61.9019	268851
A6	62.1979	269665
A6	62.4999	270342
A6	62.8025	270543
A6	63.1002	270703
A6	63.3948	270708
A6	63.6958	270689
A6	63.9937	270251
A6	64.3006	269658
A6	64.5981	269203
A6	64.9001	268766
A6	65.1983	267792
A6	65.4992	266782
A6	65.7988	265905
A6	66.0967	265131
A6	66.3991	264009
A6	66.7014	263240
#Fitting
Well	Temperature(fitting)	Fluorescence(fitting)
A6	24.9954	105571
A6	25.2912	105572
A6	25.6001	105573
A6	25.8959	105573
A6	26.1904	105574
A6	26.4909	105575
A6	26.7937	105576
A6	27.0989	105577
A6	27.4005	105579
A6	27.6991	105580
A6	27.9973	105582
A6	28.2989	105584
A6	28.5992	105586
A6	28.9066	105588
A6	29.2094	105590
A6	29.4992	105593
A6	29.8067	105596
A6	30.0905	105600
A6	30.3947	105604
A6	30.7042	105608
A6	31.0042	105613
A6	31.3132	105619
A6	31.5859	105624
A6	31.9074	105632
A6	32.206	105639
A6	32.4961	105647
A6	32.799	105657
A6	33.1021	105667
A6	33.3936	105679
A6	33.7186	105693
A6	34.0262	105708
A6	34.2968	105723
A6	34.6229	105743
A6	34.9169	105763
A6	35.201	105785
A6	35.497	105810
A6	35.7938	105837
A6	36.0981	105869
A6	36.3972	105904
A6	36.6942	105943
A6	37.0009	105988
A6	37.3008	106037
A6	37.6032	106091
A6	37.9026	106152
A6	38.1994	106219
A6	38.4997	106295
A6	38.798	106378
A6	39.1001	106473
A6	39.4027	106578
A6	39.7004	106694
A6	40.0031	106825
A6	40.298	106967
A6	40.6009	107130
A6	40.8993	107308
A6	41.1985	107508
A6	41.5006	107732
A6	41.7957	107975
A6	42.0997	108254
A6	42.4023	108563
A6	42.6946	108895
A6	43.0004	109280
A6	43.2944	109691
A6	43.6013	110168
A6	43.8976	110679
A6	44.1979	111253
A6	44.4998	111891
A6	44.7979	112590
A6	45.0997	113371
A6	45.4009	114234
A6	45.7015	115183
A6	46	116222
A6	46.2953	117352
A6	46.6013	118638
A6	46.9039	120036
A6	47.1968	121516
A6	47.4974	123174
A6	47.8025	125010
A6	48.1017	126970
A6	48.3984	129078
A6	48.6954	131358
A6	49.0017	133895
A6	49.2973	136529
A6	49.5962	139379
A6	49.9024	142497
A6	50.1988	145705
A6	50.5018	149177
A6	50.7953	152718
A6	51.0996	156567
A6	51.399	160519
A6	51.6942	164561
A6	52.0019	168911
A6	52.2982	173211
A6	52.597	177636
A6	52.8994	182180
A6	53.2023	186770
A6	53.5018	191320
A6	53.7978	195802
A6	54.1006	200342
A6	54.3969	204717
A6	54.7013	209117
A6	54.9978	213289
A6	55.3015	217424
A6	55.6009	221348
A6	55.8993	225094
A6	56.1988	228678
A6	56.4993	232088
A6	56.7962	235270
A6	57.0974	238306
A6	57.3992	241154
A6	57.6977	243781
A6	57.9969	246231
A6	58.2987	248520
A6	58.6018	250643
A6	58.9014	252575
A6	59.1984	254336
A6	59.5001	255977
A6	59.7982	257460
A6	60.1001	258832
A6	60.4014	260078
A6	60.7013	261207
A6	61	262229
A6	61.3015	263165
A6	61.603	264012
A6	61.9019	264773
A6	62.1979	265454
A6	62.4999	266083
A6	62.8025	266651
A6	63.1002	267154
A6	63.3948	267605
A6	63.6958	268019
A6	63.9937	268389
A6	64.3006	268731
A6	64.5981	269029
A6	64.9001	269302
A6	65.1983	269543
A6	65.4992	269763
A6	65.7988	269958
A6	66.0967	270134
A6	66.3991	270293
A6	66.7014	270436
A6	67.0034	270564
A6	67.2984	270677
A6	67.5977	270779
A6	67.8974	270871
A6	68.2012	270955
A6	68.4975	271028
A6	68.7974	271094
A6	69.0989	271154
A6	69.4002	271208
A6	69.7007	271256
A6	69.9966	271298
A6	70.2966	271337
A6	70.5993	271372
A6	70.9016	271403
A6	71.1961	271430
A6	71.4997	271455
A6	71.8001	271477
A6	72.0962	271497
A6	72.3978	271515
A6	72.7003	271531
A6	72.995	271545
A6	73.2994	271558
A6	73.6015	271570
A6	73.9016	271580
A6	74.1994	271590
A6	74.4976	271598
A6	74.7962	271605
A6	75.0995	271612
A6	75.3995	271618
A6	75.697	271623
A6	76.0004	271628
A6	76.2968	271632
A6	76.601	271636
A6	76.8971	271640
A6	77.1981	271643
A6	77.4965	271645
A6	77.7975	271648
A6	78.0977	271650
A6	78.3998	271652
A6	78.6982	271654
A6	78.9972	271656
A6	79.2973	271657
A6	79.5962	271658
A6	79.9009	271659
A6	80.1961	271660
A6	80.4966	271661
A6	80.7986	271662
A6	81.1001	271663
A6	81.398	271664
A6	81.7004	271664
A6	81.9997	271665
A6	82.2994	271665
A6	82.599	271666
A6	82.8971	271666
A6	83.1972	271666
A6	83.4971	271667
A6	83.7949	271667
A6	84.102	271667
A6	84.3967	271667
A6	84.6986	271668
A6	85.0001	271668
A6	85.3019	271668
A6	85.6007	271668
A6	85.8988	271668
A6	86.1961	271668
A6	86.4994	271669
A6	86.7966	271669
A6	87.097	271669
A6	87.4022	271669
A6	87.6999	271669
A6	87.9964	271669
A6	88.2966	271669
A6	88.6022	271669
A6	88.8973	271669
A6	89.1959	271669
A6	89.4942	271669
A6	89.7987	271669
A6	90.0966	271669
A6	90.3957	271669
A6	90.6996	271669
A6	90.9998	271669
A6	91.2976	271669
A6	91.5974	271669
A6	91.8973	271669
A6	92.2006	271669
A6	92.4994	271669
A6	92.7971	271669
A6	93.0994	271669
A6	93.3979	271669
A6	93.6955	271669
A6	93.9998	271669
A6	94.2976	271669
A6	94.5979	271669
A6	94.8961	271669
#Derivative data
Well	Temperature(data)	Derivative
A6	24.9954	6115.35
A6	25.2912	6115.35
A6	25.6001	6115.35
A6	25.8959	6115.35
A6	26.1904	6115.35
A6	26.4909	6115.35
A6	26.7937	6115.35
A6	27.0989	6115.35
A6	27.4005	6115.35
A6	27.6991	6115.35
A6	27.9973	6115.35
A6	28.2989	6115.35
A6	28.5992	9766.15
A6	28.9066	12204.6
A6	29.2094	13830.8
A6	29.4992	14951.2
A6	29.8067	15803.6
A6	30.0905	16390.5
A6	30.3947	16817.8
A6	30.7042	17169.8
A6	31.0042	17442.3
A6	31.3132	17673.3
A6	31.5859	17868.5
A6	31.9074	18014.1
A6	32.206	18130.4
A6	32.4961	18194.3
A6	32.799	18217.4
A6	33.1021	18222
A6	33.3936	18267.6
A6	33.7186	18272.6
A6	34.0262	18304.4
A6	34.2968	18323.8
A6	34.6229	18330.5
A6	34.9169	18408.7
A6	35.201	18510.1
A6	35.497	18651.4
A6	35.7938	18864.3
A6	36.0981	19102.6
A6	36.3972	19410.1
A6	36.6942	19734.9
A6	37.0009	20136.4
A6	37.3008	20577.8
A6	37.6032	21091
A6	37.9026	21632.5
A6	38.1994	22252.1
A6	38.4997	22915.4
A6	38.798	23603.3
A6	39.1001	24369.8
A6	39.4027	25165.1
A6	39.7004	26009.3
A6	40.0031	26914.4
A6	40.298	27924.7
A6	40.6009	29015.4
A6	40.8993	30203.3
A6	41.1985	31505.2
A6	41.5006	32895.9
A6	41.7957	34414.5
A6	42.0997	36098.4
A6	42.4023	37952.1
A6	42.6946	39946.3
A6	43.0004	42130.8
A6	43.2944	44553.6
A6	43.6013	47232.7
A6	43.8976	50188.3
A6	44.1979	53403.9
A6	44.4998	56962
A6	44.7979	60826.6
A6	45.0997	65017.3
A6	45.4009	69521.1
A6	45.7015	74352.1
A6	46	79469.3
A6	46.2953	84822.4
A6	46.6013	90436.3
A6	46.9039	96215.9
A6	47.1968	102100
A6	47.4974	108047
A6	47.8025	113963
A6	48.1017	119766
A6	48.3984	125386
A6	48.6954	130752
A6	49.0017	135796
A6	49.2973	140454
A6	49.5962	144695
A6	49.9024	148467
A6	50.1988	151727
A6	50.5018	154520
A6	50.7953	156878
A6	51.0996	158675
A6	51.399	159997
A6	51.6942	160892
A6	52.0019	161430
A6	52.2982	161528
A6	52.597	161330
A6	52.8994	160810
A6	53.2023	160038
A6	53.5018	159038
A6	53.7978	157824
A6	54.1006	156516
A6	54.3969	155004
A6	54.7013	153311
A6	54.9978	151508
A6	55.3015	149613
A6	55.6009	147580
A6	55.8993	145362
A6	56.1988	143024
A6	56.4993	140496
A6	56.7962	137822
A6	57.0974	135072
A6	57.3992	132033
A6	57.6977	128903
A6	57.9969	125648
A6	58.2987	122215
A6	58.6018	118615
A6	58.9014	114942
A6	59.1984	111096
A6	59.5001	107032
A6	59.7982	102821
A6	60.1001	98491.9
A6	60.4014	94016.9
A6	60.7013	89352.3
A6	61	84649.9
A6	61.3015	79860.8
A6	61.603	75053.7
A6	61.9019	70224.9
A6	62.1979	65411.2
A6	62.4999	60657.5
A6	62.8025	56051.3
A6	63.1002	51622.8
A6	63.3948	47388.2
A6	63.6958	43241.2
A6	63.9937	39523.3
A6	64.3006	35879.8
A6	64.5981	32435
A6	64.9001	29390.7
A6	65.1983	26652.4
A6	65.4992	24138.6
A6	65.7988	21967.5
A6	66.0967	20007.7
A6	66.3991	18235.3
A6	66.7014	16692.5
A6	67.0034	15429.2
A6	67.2984	14336.2
A6	67.5977	13380.5
A6	67.8974	12586.2
A6	68.2012	11839.6
A6	68.4975	11252.3
A6	68.7974	10713.6
A6	69.0989	10252.8
A6	69.4002	9860.98
A6	69.7007	9567.15
A6	69.9966	9288.94
A6	70.2966	9229.85
A6	70.5993	9046
A6	70.9016	9018.84
A6	71.1961	9035.55
A6	71.4997	8994.11
A6	71.8001	9116.47
A6	72.0962	9344.58
A6	72.3978	9446.57
A6	72.7003	9669.24
A6	72.995	9880.57
A6	73.2994	10112.3
A6	73.6015	10314.5
A6	73.9016	10718.9
A6	74.1994	10982.8
A6	74.4976	11298.4
A6	74.7962	11681.9
A6	75.0995	11929.9
A6	75.3995	12115.1
A6	75.697	12359.4
A6	76.0004	12580.6
A6	76.2968	12739.7
A6	76.601	12879
A6	76.8971	12988
A6	77.1981	13101.4
A6	77.4965	13073.1
A6	77.7975	13084.9
A6	78.0977	13139.4
A6	78.3998	13059.5
A6	78.6982	13023.3
A6	78.9972	13051.4
A6	79.2973	12892.3
A6	79.5962	12693
A6	79.9009	12580.3
A6	80.1961	12372.9
A6	80.4966	12040.6
A6	80.7986	11792.4
A6	81.1001	11469.1
A6	81.398	11150.1
A6	81.7004	10819.6
A6	81.9997	10393.8
A6	82.2994	9947.42
A6	82.599	9534.61
A6	82.8971	9060.7
A6	83.1972	8576.06
A6	83.4971	8099.52
A6	83.7949	7626.61
A6	84.102	7172.17
A6	84.3967	6674.07
A6	84.6986	6203.67
A6	85.0001	5799.31
A6	85.3019	5417.37
A6	85.6007	5036.68
A6	85.8988	4665.37
A6	86.1961	4361.85
A6	86.4994	4036.52
A6	86.7966	3777.56
A6	87.097	3482.61
A6	87.4022	3183.01
A6	87.6999	2897.05
A6	87.9964	2607.92
A6	88.2966	2354.98
A6	88.6022	2128.02
A6	88.8973	1842.35
A6	89.1959	1563.51
A6	89.4942	1346.45
A6	89.7987	1077.77
A6	90.0966	824.37
A6	90.3957	553.525
A6	90.6996	345.048
A6	90.9998	172.998
A6	91.2976	0
A6	91.5974	89.4037
A6	91.8973	89.4037
A6	92.2006	89.4037
A6	92.4994	89.4037
A6	92.7971	89.4037
A6	93.0994	89.4037
A6	93.3979	89.4037
A6	93.6955	89.4037
A6	93.9998	89.4037
A6	94.2976	89.4037
A6	94.5979	89.4037
A6	94.8961	89.4037
#Deltaug data
Well	Temperature(data)	DeltaUG(data)
A6	321.252	5615.4
A6	321.548	5216.87
A6	321.845	4829.29
A6	322.152	4433.76
A6	322.447	4077.59
A6	322.746	3723.69
A6	323.052	3362.6
A6	323.349	3028.8
A6	323.652	2713.28
A6	323.945	2400.15
A6	324.25	2098.22
A6	324.549	1816.7
A6	324.844	1535.21
A6	325.152	1259.28
A6	325.448	1000.5
A6	325.747	751.648
A6	326.049	492.439
A6	326.352	240.695
A6	326.652	1.20605e-12
#Fitting deltaUG - slope:-1032.30 intercept:336970.48
Well	Temperature(fitting)	DeltaUG(data)
A6	321.252	5342.19
A6	321.548	5035.91
A6	321.845	4729.31
A6	322.152	4413.12
A6	322.447	4107.97
A6	322.746	3799.42
A6	323.052	3483.33
A6	323.349	3177.35
A6	323.652	2864.57
A6	323.945	2561.59
A6	324.25	2247.46
A6	324.549	1938.39
A6	324.844	1633.65
A6	325.152	1316.01
A6	325.448	1010.14
A6	325.747	701.69
A6	326.049	389.523
A6	326.352	76.8387
A6	326.652	-232.335

## Sheet: Figure 1d - Reduced - Repl 2
#Fluorescence data
Well	Temperature(data)	Fluorescence(data)
B6	24.9954	435272
B6	25.2912	423613
B6	25.6001	413537
B6	25.8959	406757
B6	26.1904	403246
B6	26.4909	399406
B6	26.7937	395877
B6	27.0989	392756
B6	27.4005	390062
B6	27.6991	387912
B6	27.9973	385653
B6	28.2989	383097
B6	28.5992	381741
B6	28.9066	378729
B6	29.2094	376243
B6	29.4992	374299
B6	29.8067	371640
B6	30.0905	369308
B6	30.3947	366612
B6	30.7042	364697
B6	31.0042	361807
B6	31.3132	359902
B6	31.5859	357236
B6	31.9074	355571
B6	32.206	353083
B6	32.4961	350388
B6	32.799	348678
B6	33.1021	346108
B6	33.3936	343580
B6	33.7186	341676
B6	34.0262	339564
B6	34.2968	337146
B6	34.6229	335537
B6	34.9169	333099
B6	35.201	330817
B6	35.497	328078
B6	35.7938	326378
B6	36.0981	324581
B6	36.3972	322390
B6	36.6942	320161
B6	37.0009	318663
B6	37.3008	316630
B6	37.6032	314976
B6	37.9026	312684
B6	38.1994	311365
B6	38.4997	309574
B6	38.798	307901
B6	39.1001	305756
B6	39.4027	304770
B6	39.7004	303268
B6	40.0031	301743
B6	40.298	300381
B6	40.6009	299256
B6	40.8993	297663
B6	41.1985	297126
B6	41.5006	295796
B6	41.7957	295087
B6	42.0997	294178
B6	42.4023	294340
B6	42.6946	293856
B6	43.0004	292987
B6	43.2944	292708
B6	43.6013	293482
B6	43.8976	293647
B6	44.1979	294059
B6	44.4998	295305
B6	44.7979	296434
B6	45.0997	297537
B6	45.4009	299710
B6	45.7015	302048
B6	46	304349
B6	46.2953	306961
B6	46.6013	310735
B6	46.9039	314833
B6	47.1968	318804
B6	47.4974	323266
B6	47.8025	328514
B6	48.1017	334447
B6	48.3984	339607
B6	48.6954	346583
B6	49.0017	353636
B6	49.2973	360335
B6	49.5962	367347
B6	49.9024	375618
B6	50.1988	383852
B6	50.5018	391348
B6	50.7953	399970
B6	51.0996	408438
B6	51.399	416524
B6	51.6942	423992
B6	52.0019	433468
B6	52.2982	441052
B6	52.597	449068
B6	52.8994	457024
B6	53.2023	465681
B6	53.5018	473477
B6	53.7978	481100
B6	54.1006	489183
B6	54.3969	497389
B6	54.7013	504572
B6	54.9978	512066
B6	55.3015	520239
B6	55.6009	527411
B6	55.8993	533874
B6	56.1988	542382
B6	56.4993	548438
B6	56.7962	554574
B6	57.0974	560252
B6	57.3992	567823
B6	57.6977	572691
B6	57.9969	577493
B6	58.2987	583126
B6	58.6018	587985
B6	58.9014	591549
B6	59.1984	595550
B6	59.5001	600295
B6	59.7982	603479
B6	60.1001	606238
B6	60.4014	610351
B6	60.7013	612316
B6	61	613576
B6	61.3015	615543
B6	61.603	617258
B6	61.9019	617667
B6	62.1979	619089
B6	62.4999	618412
B6	62.8025	618039
B6	63.1002	617329
B6	63.3948	616489
B6	63.6958	615950
B6	63.9937	613643
B6	64.3006	611071
B6	64.5981	609692
B6	64.9001	607942
B6	65.1983	604595
B6	65.4992	601241
B6	65.7988	598237
B6	66.0967	595863
B6	66.3991	592278
B6	66.7014	590188
B6	67.0034	586062
B6	67.2984	583427
B6	67.5977	579882
B6	67.8974	576429
B6	68.2012	574284
B6	68.4975	570061
B6	68.7974	566699
B6	69.0989	564505
B6	69.4002	560529
B6	69.7007	557166
B6	69.9966	554753
B6	70.2966	551486
B6	70.5993	547698
B6	70.9016	544966
B6	71.1961	542231
B6	71.4997	538636
B6	71.8001	535251
B6	72.0962	532300
B6	72.3978	529863
B6	72.7003	526253
B6	72.995	522662
B6	73.2994	520703
B6	73.6015	517793
B6	73.9016	514729
B6	74.1994	511360
B6	74.4976	509012
B6	74.7962	505521
B6	75.0995	503279
B6	75.3995	500058
B6	75.697	496699
B6	76.0004	493599
B6	76.2968	490616
B6	76.601	487993
B6	76.8971	485148
B6	77.1981	482514
B6	77.4965	478883
B6	77.7975	476666
B6	78.0977	473683
B6	78.3998	470534
B6	78.6982	467926
B6	78.9972	465409
B6	79.2973	462188
B6	79.5962	459247
B6	79.9009	456818
B6	80.1961	453931
B6	80.4966	451364
B6	80.7986	448261
B6	81.1001	445856
B6	81.398	442836
B6	81.7004	440125
B6	81.9997	437553
B6	82.2994	435023
B6	82.599	432084
B6	82.8971	428998
B6	83.1972	426821
B6	83.4971	423749
B6	83.7949	420447
B6	84.102	417749
B6	84.3967	414720
B6	84.6986	412282
B6	85.0001	409628
B6	85.3019	406850
B6	85.6007	403780
B6	85.8988	400830
B6	86.1961	398179
B6	86.4994	395564
B6	86.7966	392518
B6	87.097	389390
B6	87.4022	387420
B6	87.6999	384599
B6	87.9964	381351
B6	88.2966	378536
B6	88.6022	375611
B6	88.8973	372801
B6	89.1959	369444
B6	89.4942	366969
B6	89.7987	363836
B6	90.0966	360640
B6	90.3957	358083
B6	90.6996	355388
B6	90.9998	351862
B6	91.2976	349069
B6	91.5974	346087
B6	91.8973	343512
B6	92.2006	340316
B6	92.4994	337456
B6	92.7971	334544
B6	93.0994	331598
B6	93.3979	328187
B6	93.6955	325210
B6	93.9998	322803
B6	94.2976	319322
B6	94.5979	316202
B6	94.8961	314792
#Fitted region data
Well	Temperature(data)	Fluorescence(data)
B6	39.7004	303268
B6	40.0031	301743
B6	40.298	300381
B6	40.6009	299256
B6	40.8993	297663
B6	41.1985	297126
B6	41.5006	295796
B6	41.7957	295087
B6	42.0997	294178
B6	42.4023	294340
B6	42.6946	293856
B6	43.0004	292987
B6	43.2944	292708
B6	43.6013	293482
B6	43.8976	293647
B6	44.1979	294059
B6	44.4998	295305
B6	44.7979	296434
B6	45.0997	297537
B6	45.4009	299710
B6	45.7015	302048
B6	46	304349
B6	46.2953	306961
B6	46.6013	310735
B6	46.9039	314833
B6	47.1968	318804
B6	47.4974	323266
B6	47.8025	328514
B6	48.1017	334447
B6	48.3984	339607
B6	48.6954	346583
B6	49.0017	353636
B6	49.2973	360335
B6	49.5962	367347
B6	49.9024	375618
B6	50.1988	383852
B6	50.5018	391348
B6	50.7953	399970
B6	51.0996	408438
B6	51.399	416524
B6	51.6942	423992
B6	52.0019	433468
B6	52.2982	441052
B6	52.597	449068
B6	52.8994	457024
B6	53.2023	465681
B6	53.5018	473477
B6	53.7978	481100
B6	54.1006	489183
B6	54.3969	497389
B6	54.7013	504572
B6	54.9978	512066
B6	55.3015	520239
B6	55.6009	527411
B6	55.8993	533874
B6	56.1988	542382
B6	56.4993	548438
B6	56.7962	554574
B6	57.0974	560252
B6	57.3992	567823
B6	57.6977	572691
B6	57.9969	577493
B6	58.2987	583126
B6	58.6018	587985
B6	58.9014	591549
B6	59.1984	595550
B6	59.5001	600295
B6	59.7982	603479
B6	60.1001	606238
B6	60.4014	610351
B6	60.7013	612316
B6	61	613576
B6	61.3015	615543
B6	61.603	617258
B6	61.9019	617667
B6	62.1979	619089
B6	62.4999	618412
B6	62.8025	618039
B6	63.1002	617329
B6	63.3948	616489
B6	63.6958	615950
B6	63.9937	613643
B6	64.3006	611071
B6	64.5981	609692
B6	64.9001	607942
B6	65.1983	604595
B6	65.4992	601241
#Fitting
Well	Temperature(fitting)	Fluorescence(fitting)
B6	24.9954	287569
B6	25.2912	287570
B6	25.6001	287571
B6	25.8959	287573
B6	26.1904	287575
B6	26.4909	287576
B6	26.7937	287578
B6	27.0989	287581
B6	27.4005	287583
B6	27.6991	287586
B6	27.9973	287590
B6	28.2989	287593
B6	28.5992	287597
B6	28.9066	287602
B6	29.2094	287607
B6	29.4992	287613
B6	29.8067	287619
B6	30.0905	287626
B6	30.3947	287634
B6	30.7042	287643
B6	31.0042	287653
B6	31.3132	287665
B6	31.5859	287676
B6	31.9074	287691
B6	32.206	287707
B6	32.4961	287723
B6	32.799	287743
B6	33.1021	287765
B6	33.3936	287789
B6	33.7186	287819
B6	34.0262	287850
B6	34.2968	287881
B6	34.6229	287923
B6	34.9169	287966
B6	35.201	288011
B6	35.497	288064
B6	35.7938	288123
B6	36.0981	288191
B6	36.3972	288266
B6	36.6942	288348
B6	37.0009	288444
B6	37.3008	288549
B6	37.6032	288667
B6	37.9026	288798
B6	38.1994	288943
B6	38.4997	289107
B6	38.798	289288
B6	39.1001	289494
B6	39.4027	289724
B6	39.7004	289978
B6	40.0031	290265
B6	40.298	290578
B6	40.6009	290936
B6	40.8993	291331
B6	41.1985	291772
B6	41.5006	292269
B6	41.7957	292810
B6	42.0997	293431
B6	42.4023	294121
B6	42.6946	294862
B6	43.0004	295726
B6	43.2944	296649
B6	43.6013	297721
B6	43.8976	298872
B6	44.1979	300166
B6	44.4998	301610
B6	44.7979	303190
B6	45.0997	304960
B6	45.4009	306915
B6	45.7015	309071
B6	46	311430
B6	46.2953	313997
B6	46.6013	316921
B6	46.9039	320097
B6	47.1968	323459
B6	47.4974	327224
B6	47.8025	331389
B6	48.1017	335829
B6	48.3984	340595
B6	48.6954	345740
B6	49.0017	351451
B6	49.2973	357359
B6	49.5962	363732
B6	49.9024	370674
B6	50.1988	377784
B6	50.5018	385437
B6	50.7953	393200
B6	51.0996	401584
B6	51.399	410134
B6	51.6942	418817
B6	52.0019	428087
B6	52.2982	437174
B6	52.597	446444
B6	52.8994	455876
B6	53.2023	465314
B6	53.5018	474579
B6	53.7978	483613
B6	54.1006	492675
B6	54.3969	501319
B6	54.7013	509922
B6	54.9978	517996
B6	55.3015	525920
B6	55.6009	533363
B6	55.8993	540400
B6	56.1988	547067
B6	56.4993	553354
B6	56.7962	559167
B6	57.0974	564664
B6	57.3992	569778
B6	57.6977	574458
B6	57.9969	578786
B6	58.2987	582802
B6	58.6018	586499
B6	58.9014	589841
B6	59.1984	592868
B6	59.5001	595670
B6	59.7982	598188
B6	60.1001	600503
B6	60.4014	602596
B6	60.7013	604482
B6	61	606180
B6	61.3015	607728
B6	61.603	609124
B6	61.9019	610370
B6	62.1979	611483
B6	62.4999	612505
B6	62.8025	613425
B6	63.1002	614238
B6	63.3948	614962
B6	63.6958	615626
B6	63.9937	616216
B6	64.3006	616761
B6	64.5981	617234
B6	64.9001	617665
B6	65.1983	618046
B6	65.4992	618390
B6	65.7988	618697
B6	66.0967	618971
B6	66.3991	619219
B6	66.7014	619441
B6	67.0034	619640
B6	67.2984	619813
B6	67.5977	619971
B6	67.8974	620113
B6	68.2012	620241
B6	68.4975	620352
B6	68.7974	620454
B6	69.0989	620545
B6	69.4002	620626
B6	69.7007	620698
B6	69.9966	620762
B6	70.2966	620820
B6	70.5993	620873
B6	70.9016	620919
B6	71.1961	620960
B6	71.4997	620997
B6	71.8001	621030
B6	72.0962	621060
B6	72.3978	621086
B6	72.7003	621110
B6	72.995	621131
B6	73.2994	621150
B6	73.6015	621167
B6	73.9016	621182
B6	74.1994	621195
B6	74.4976	621207
B6	74.7962	621218
B6	75.0995	621228
B6	75.3995	621236
B6	75.697	621244
B6	76.0004	621251
B6	76.2968	621257
B6	76.601	621263
B6	76.8971	621268
B6	77.1981	621272
B6	77.4965	621276
B6	77.7975	621279
B6	78.0977	621283
B6	78.3998	621285
B6	78.6982	621288
B6	78.9972	621290
B6	79.2973	621292
B6	79.5962	621294
B6	79.9009	621296
B6	80.1961	621297
B6	80.4966	621298
B6	80.7986	621299
B6	81.1001	621300
B6	81.398	621301
B6	81.7004	621302
B6	81.9997	621303
B6	82.2994	621303
B6	82.599	621304
B6	82.8971	621305
B6	83.1972	621305
B6	83.4971	621305
B6	83.7949	621306
B6	84.102	621306
B6	84.3967	621306
B6	84.6986	621307
B6	85.0001	621307
B6	85.3019	621307
B6	85.6007	621307
B6	85.8988	621308
B6	86.1961	621308
B6	86.4994	621308
B6	86.7966	621308
B6	87.097	621308
B6	87.4022	621308
B6	87.6999	621308
B6	87.9964	621308
B6	88.2966	621308
B6	88.6022	621308
B6	88.8973	621309
B6	89.1959	621309
B6	89.4942	621309
B6	89.7987	621309
B6	90.0966	621309
B6	90.3957	621309
B6	90.6996	621309
B6	90.9998	621309
B6	91.2976	621309
B6	91.5974	621309
B6	91.8973	621309
B6	92.2006	621309
B6	92.4994	621309
B6	92.7971	621309
B6	93.0994	621309
B6	93.3979	621309
B6	93.6955	621309
B6	93.9998	621309
B6	94.2976	621309
B6	94.5979	621309
B6	94.8961	621309
#Derivative data
Well	Temperature(data)	Derivative
B6	24.9954	6199.85
B6	25.2912	6199.85
B6	25.6001	6199.85
B6	25.8959	6199.85
B6	26.1904	6199.85
B6	26.4909	6199.85
B6	26.7937	6199.85
B6	27.0989	6199.85
B6	27.4005	6199.85
B6	27.6991	6199.85
B6	27.9973	6199.85
B6	28.2989	6199.85
B6	28.5992	13549.7
B6	28.9066	18376.7
B6	29.2094	20898.6
B6	29.4992	22354.1
B6	29.8067	23454.5
B6	30.0905	24072.3
B6	30.3947	24475.3
B6	30.7042	24691.4
B6	31.0042	24742
B6	31.3132	25064.2
B6	31.5859	25341.5
B6	31.9074	25526.2
B6	32.206	25880.2
B6	32.4961	26200.1
B6	32.799	26599.5
B6	33.1021	27120.8
B6	33.3936	27512
B6	33.7186	28105
B6	34.0262	28581
B6	34.2968	29310.7
B6	34.6229	29747.6
B6	34.9169	30522.6
B6	35.201	31206.7
B6	35.497	32158.2
B6	35.7938	32943.3
B6	36.0981	33847.6
B6	36.3972	34999.1
B6	36.6942	36086.9
B6	37.0009	37147.5
B6	37.3008	38437.9
B6	37.6032	39715.3
B6	37.9026	41193.7
B6	38.1994	42847.4
B6	38.4997	44578.4
B6	38.798	46327.5
B6	39.1001	48236.8
B6	39.4027	50376.6
B6	39.7004	52557.1
B6	40.0031	54801.7
B6	40.298	57376.2
B6	40.6009	60253.5
B6	40.8993	63279.5
B6	41.1985	66778.3
B6	41.5006	70409.5
B6	41.7957	74402.3
B6	42.0997	78862.8
B6	42.4023	83769.9
B6	42.6946	88833.4
B6	43.0004	94424.1
B6	43.2944	100629
B6	43.6013	107389
B6	43.8976	114560
B6	44.1979	122226
B6	44.4998	130312
B6	44.7979	139203
B6	45.0997	148196
B6	45.4009	157891
B6	45.7015	168023
B6	46	178622
B6	46.2953	189374
B6	46.6013	200330
B6	46.9039	211418
B6	47.1968	222523
B6	47.4974	233598
B6	47.8025	244436
B6	48.1017	254972
B6	48.3984	264773
B6	48.6954	274284
B6	49.0017	283033
B6	49.2973	291058
B6	49.5962	298165
B6	49.9024	304520
B6	50.1988	310077
B6	50.5018	314779
B6	50.7953	318625
B6	51.0996	321705
B6	51.399	323860
B6	51.6942	325369
B6	52.0019	326135
B6	52.2982	326381
B6	52.597	325904
B6	52.8994	325247
B6	53.2023	323689
B6	53.5018	321718
B6	53.7978	319237
B6	54.1006	316664
B6	54.3969	313532
B6	54.7013	309872
B6	54.9978	305923
B6	55.3015	301295
B6	55.6009	296349
B6	55.8993	290738
B6	56.1988	284951
B6	56.4993	278567
B6	56.7962	271831
B6	57.0974	265044
B6	57.3992	257572
B6	57.6977	249513
B6	57.9969	241331
B6	58.2987	232772
B6	58.6018	223686
B6	58.9014	214835
B6	59.1984	205401
B6	59.5001	195461
B6	59.7982	185813
B6	60.1001	175833
B6	60.4014	165844
B6	60.7013	155318
B6	61	145055
B6	61.3015	134794
B6	61.603	124571
B6	61.9019	114358
B6	62.1979	104144
B6	62.4999	93827.4
B6	62.8025	83949.2
B6	63.1002	74566.3
B6	63.3948	65852.7
B6	63.6958	57168.6
B6	63.9937	49652.1
B6	64.3006	42467.2
B6	64.5981	35558
B6	64.9001	29719.2
B6	65.1983	24323.7
B6	65.4992	19363.6
B6	65.7988	15668.5
B6	66.0967	12051.6
B6	66.3991	8907.57
B6	66.7014	6507.01
B6	67.0034	4583.44
B6	67.2984	3145.9
B6	67.5977	2011.27
B6	67.8974	1099.06
B6	68.2012	554.219
B6	68.4975	378.763
B6	68.7974	205.419
B6	69.0989	182.764
B6	69.4002	33.8824
B6	69.7007	0
B6	69.9966	214.959
B6	70.2966	847.089
B6	70.5993	1167.65
B6	70.9016	1564.49
B6	71.1961	2067.97
B6	71.4997	2313.1
B6	71.8001	3148.69
B6	72.0962	3549.65
B6	72.3978	3740.17
B6	72.7003	4206.86
B6	72.995	4396.25
B6	73.2994	4605.88
B6	73.6015	5072.64
B6	73.9016	5580.27
B6	74.1994	5615
B6	74.4976	5985.11
B6	74.7962	6431.92
B6	75.0995	6613.02
B6	75.3995	6759.44
B6	75.697	7027.55
B6	76.0004	7359.42
B6	76.2968	7460.89
B6	76.601	7481.5
B6	76.8971	7807.11
B6	77.1981	8236.92
B6	77.4965	8537.74
B6	77.7975	8826.76
B6	78.0977	9234.18
B6	78.3998	9481.98
B6	78.6982	10023.5
B6	78.9972	10543.6
B6	79.2973	10844.2
B6	79.5962	10957
B6	79.9009	11209.4
B6	80.1961	11419.3
B6	80.4966	11450.3
B6	80.7986	11579.5
B6	81.1001	11359.6
B6	81.398	11449.1
B6	81.7004	11521
B6	81.9997	11469.6
B6	82.2994	11378.5
B6	82.599	11329.9
B6	82.8971	11188
B6	83.1972	11045
B6	83.4971	10931.5
B6	83.7949	10681.5
B6	84.102	10778.9
B6	84.3967	10751.7
B6	84.6986	10697.8
B6	85.0001	10566.3
B6	85.3019	10423
B6	85.6007	10358.7
B6	85.8988	10221.5
B6	86.1961	10172.8
B6	86.4994	9940.45
B6	86.7966	9819.9
B6	87.097	9733.39
B6	87.4022	9543.33
B6	87.6999	9177.35
B6	87.9964	8777.34
B6	88.2966	8481.15
B6	88.6022	8358.23
B6	88.8973	8167
B6	89.1959	7924.93
B6	89.4942	7650.7
B6	89.7987	7436.03
B6	90.0966	7154.65
B6	90.3957	6817.71
B6	90.6996	6576.05
B6	90.9998	6468.41
B6	91.2976	6358.61
B6	91.5974	6649.57
B6	91.8973	6649.57
B6	92.2006	6649.57
B6	92.4994	6649.57
B6	92.7971	6649.57
B6	93.0994	6649.57
B6	93.3979	6649.57
B6	93.6955	6649.57
B6	93.9998	6649.57
B6	94.2976	6649.57
B6	94.5979	6649.57
B6	94.8961	6649.57
#Deltaug data
Well	Temperature(data)	DeltaUG(data)
B6	320.647	5702.59
B6	320.952	5295.54
B6	321.252	4885.4
B6	321.548	4563.14
B6	321.845	4164.96
B6	322.152	3798.23
B6	322.447	3476.17
B6	322.746	3160.96
B6	323.052	2811.89
B6	323.349	2484.46
B6	323.652	2200.62
B6	323.945	1887.07
B6	324.25	1590.35
B6	324.549	1315.14
B6	324.844	1066.48
B6	325.152	756.428
B6	325.448	511.539
B6	325.747	254.473
B6	326.049	0
#Fitting deltaUG - slope:-1049.09 intercept:341849.23
Well	Temperature(fitting)	DeltaUG(data)
B6	320.647	5461.72
B6	320.952	5141.64
B6	321.252	4827.75
B6	321.548	4516.49
B6	321.845	4204.91
B6	322.152	3883.57
B6	322.447	3573.46
B6	322.746	3259.89
B6	323.052	2938.66
B6	323.349	2627.71
B6	323.652	2309.84
B6	323.945	2001.93
B6	324.25	1682.69
B6	324.549	1368.59
B6	324.844	1058.9
B6	325.152	736.099
B6	325.448	425.254
B6	325.747	111.786
B6	326.049	-205.458

## Sheet: Figure 1d - Oxidized - Repl 1
#Fluorescence data
Well	Temperature(data)	Fluorescence(data)
F1	25.001	163068
F1	25.3028	159154
F1	25.5978	155471
F1	25.8979	151782
F1	26.1894	148544
F1	26.5032	145338
F1	26.8034	142661
F1	27.1027	140153
F1	27.3949	138209
F1	27.6969	136266
F1	28.0006	134405
F1	28.3002	132625
F1	28.6087	131200
F1	28.9017	129727
F1	29.194	128152
F1	29.4908	126812
F1	29.7919	125625
F1	30.0962	124115
F1	30.4056	122845
F1	30.7098	121439
F1	31.0144	120176
F1	31.2991	119123
F1	31.6094	117964
F1	31.8962	116563
F1	32.203	115357
F1	32.4946	114251
F1	32.8096	113070
F1	33.0959	112140
F1	33.3925	110909
F1	33.7096	109773
F1	34.0107	108922
F1	34.2973	107901
F1	34.5988	106747
F1	34.8971	105785
F1	35.1993	104776
F1	35.4997	103740
F1	35.7986	103018
F1	36.0968	101862
F1	36.3988	101033
F1	36.701	99938.3
F1	36.9992	99240.5
F1	37.2958	98242.9
F1	37.5981	97271.2
F1	37.9	96494.3
F1	38.1954	95607.2
F1	38.5009	94842.5
F1	38.799	93970.9
F1	39.098	93206.2
F1	39.4017	92476
F1	39.6987	91856.8
F1	39.9987	91087.7
F1	40.302	90278.8
F1	40.5977	89664.8
F1	40.8987	88956.8
F1	41.2006	88329.3
F1	41.5	87878.6
F1	41.7994	87319.9
F1	42.1011	86785.8
F1	42.4013	86404.1
F1	42.702	86024.1
F1	43.0017	85709.5
F1	43.2993	85443.2
F1	43.5963	85307
F1	43.8973	84962.6
F1	44.1971	84900.4
F1	44.4995	84974.3
F1	44.8014	85112.8
F1	45.0978	85223.5
F1	45.4	85613.6
F1	45.6982	85996.7
F1	46.0042	86542.2
F1	46.3008	87068.9
F1	46.598	88040.6
F1	46.903	88983.8
F1	47.1987	89961
F1	47.5017	91158.7
F1	47.8018	92696.2
F1	48.0998	94453.7
F1	48.3979	96138.4
F1	48.7016	98077.6
F1	48.9948	100430
F1	49.2961	102472
F1	49.6009	105096
F1	49.8973	107499
F1	50.2013	110242
F1	50.498	113160
F1	50.803	116054
F1	51.1001	118832
F1	51.3962	121527
F1	51.6973	124448
F1	52.0009	127209
F1	52.298	129963
F1	52.5991	132829
F1	52.8977	135788
F1	53.1968	138240
F1	53.5011	141037
F1	53.8009	143721
F1	54.0982	146438
F1	54.3967	148719
F1	54.7022	151152
F1	54.9997	153290
F1	55.2999	155811
F1	55.5972	157962
F1	55.8966	160098
F1	56.2037	161916
F1	56.4989	163773
F1	56.7989	165434
F1	57.0989	167035
F1	57.3969	168739
F1	57.6993	170408
F1	57.996	171829
F1	58.3011	172962
F1	58.6009	174296
F1	58.8969	175692
F1	59.196	176549
F1	59.4933	177451
F1	59.7989	178624
F1	60.1006	179270
F1	60.401	179652
F1	60.7003	180308
F1	61.0007	180730
F1	61.3018	180991
F1	61.6006	181173
F1	61.8995	181360
F1	62.2011	181328
F1	62.5003	180861
F1	62.8009	180890
F1	63.0989	180205
F1	63.4041	180108
F1	63.7015	179613
F1	63.9963	179032
F1	64.2982	178307
F1	64.5972	177587
F1	64.8947	176701
F1	65.196	176337
F1	65.4969	175858
F1	65.7981	174812
F1	66.0989	174029
F1	66.402	173282
F1	66.7018	172409
F1	66.9965	171754
F1	67.2958	170767
F1	67.5966	170089
F1	67.8988	169412
F1	68.2016	168387
F1	68.4964	167678
F1	68.8024	167075
F1	69.0957	166297
F1	69.3987	165423
F1	69.7026	164464
F1	69.997	163727
F1	70.2944	162935
F1	70.5975	162432
F1	70.901	161502
F1	71.2016	160729
F1	71.4995	160376
F1	71.799	159594
F1	72.103	158832
F1	72.4	158341
F1	72.6984	157326
F1	73.0022	156780
F1	73.2945	155916
F1	73.596	155160
F1	73.9004	154675
F1	74.1991	153990
F1	74.4979	153368
F1	74.7999	152447
F1	75.0995	151784
F1	75.3962	151149
F1	75.7007	150385
F1	75.9973	149815
F1	76.2992	149287
F1	76.5976	148442
F1	76.8992	147721
F1	77.2	147052
F1	77.4981	146303
F1	77.799	145431
F1	78.0936	144866
F1	78.398	143966
F1	78.7028	143186
F1	78.9962	142374
F1	79.3013	141509
F1	79.5964	140935
F1	79.9007	140135
F1	80.1995	139236
F1	80.4994	138312
F1	80.7997	137419
F1	81.0996	136579
F1	81.399	135482
F1	81.6976	134797
F1	81.9959	133918
F1	82.2986	132820
F1	82.5992	132159
F1	82.902	130977
F1	83.1995	129981
F1	83.5011	129024
F1	83.795	128499
F1	84.0966	127490
F1	84.3969	126390
F1	84.699	125420
F1	85.001	124618
F1	85.2973	123525
F1	85.599	122636
F1	85.8983	121722
F1	86.1979	120739
F1	86.5022	119863
F1	86.7944	118770
F1	87.0971	117964
F1	87.4015	116741
F1	87.6989	115906
F1	87.9966	114936
F1	88.3014	113757
F1	88.5963	112746
F1	88.8947	111702
F1	89.2011	110594
F1	89.4967	109704
F1	89.7998	108660
F1	90.1002	107684
F1	90.3997	106879
F1	90.6971	105750
F1	91.0019	104788
F1	91.2997	103927
F1	91.5966	102926
F1	91.8986	102028
F1	92.202	101220
F1	92.5011	100010
F1	92.796	99113.5
F1	93.0993	98307.1
F1	93.3988	97454.2
F1	93.6957	96312.1
F1	93.9995	95446.9
F1	94.2974	94464.4
F1	94.5963	93334.8
F1	94.8934	92874.2
#Fitted region data
Well	Temperature(data)	Fluorescence(data)
F1	40.5977	89664.8
F1	40.8987	88956.8
F1	41.2006	88329.3
F1	41.5	87878.6
F1	41.7994	87319.9
F1	42.1011	86785.8
F1	42.4013	86404.1
F1	42.702	86024.1
F1	43.0017	85709.5
F1	43.2993	85443.2
F1	43.5963	85307
F1	43.8973	84962.6
F1	44.1971	84900.4
F1	44.4995	84974.3
F1	44.8014	85112.8
F1	45.0978	85223.5
F1	45.4	85613.6
F1	45.6982	85996.7
F1	46.0042	86542.2
F1	46.3008	87068.9
F1	46.598	88040.6
F1	46.903	88983.8
F1	47.1987	89961
F1	47.5017	91158.7
F1	47.8018	92696.2
F1	48.0998	94453.7
F1	48.3979	96138.4
F1	48.7016	98077.6
F1	48.9948	100430
F1	49.2961	102472
F1	49.6009	105096
F1	49.8973	107499
F1	50.2013	110242
F1	50.498	113160
F1	50.803	116054
F1	51.1001	118832
F1	51.3962	121527
F1	51.6973	124448
F1	52.0009	127209
F1	52.298	129963
F1	52.5991	132829
F1	52.8977	135788
F1	53.1968	138240
F1	53.5011	141037
F1	53.8009	143721
F1	54.0982	146438
F1	54.3967	148719
F1	54.7022	151152
F1	54.9997	153290
F1	55.2999	155811
F1	55.5972	157962
F1	55.8966	160098
F1	56.2037	161916
F1	56.4989	163773
F1	56.7989	165434
F1	57.0989	167035
F1	57.3969	168739
F1	57.6993	170408
F1	57.996	171829
F1	58.3011	172962
F1	58.6009	174296
F1	58.8969	175692
F1	59.196	176549
F1	59.4933	177451
F1	59.7989	178624
F1	60.1006	179270
F1	60.401	179652
F1	60.7003	180308
F1	61.0007	180730
F1	61.3018	180991
F1	61.6006	181173
F1	61.8995	181360
F1	62.2011	181328
F1	62.5003	180861
F1	62.8009	180890
F1	63.0989	180205
F1	63.4041	180108
F1	63.7015	179613
F1	63.9963	179032
F1	64.2982	178307
F1	64.5972	177587
F1	64.8947	176701
F1	65.196	176337
#Fitting
Well	Temperature(fitting)	Fluorescence(fitting)
F1	25.001	83982.4
F1	25.3028	83982.5
F1	25.5978	83982.6
F1	25.8979	83982.7
F1	26.1894	83982.8
F1	26.5032	83983
F1	26.8034	83983.1
F1	27.1027	83983.3
F1	27.3949	83983.5
F1	27.6969	83983.7
F1	28.0006	83984
F1	28.3002	83984.3
F1	28.6087	83984.7
F1	28.9017	83985.1
F1	29.194	83985.5
F1	29.4908	83986
F1	29.7919	83986.6
F1	30.0962	83987.3
F1	30.4056	83988.1
F1	30.7098	83989
F1	31.0144	83990
F1	31.2991	83991.1
F1	31.6094	83992.4
F1	31.8962	83993.9
F1	32.203	83995.6
F1	32.4946	83997.4
F1	32.8096	83999.7
F1	33.0959	84002.1
F1	33.3925	84004.9
F1	33.7096	84008.3
F1	34.0107	84011.9
F1	34.2973	84015.9
F1	34.5988	84020.7
F1	34.8971	84026
F1	35.1993	84032.2
F1	35.4997	84039.2
F1	35.7986	84047.2
F1	36.0968	84056.2
F1	36.3988	84066.5
F1	36.701	84078.4
F1	36.9992	84091.7
F1	37.2958	84106.7
F1	37.5981	84124.1
F1	37.9	84144
F1	38.1954	84166
F1	38.5009	84192
F1	38.799	84220.9
F1	39.098	84253.9
F1	39.4017	84292
F1	39.6987	84334.4
F1	39.9987	84383.1
F1	40.302	84439.1
F1	40.5977	84501.2
F1	40.8987	84573.1
F1	41.2006	84655.1
F1	41.5	84747.5
F1	41.7994	84852.5
F1	42.1011	84972.8
F1	42.4013	85108.7
F1	42.702	85263.3
F1	43.0017	85438.1
F1	43.2993	85634.9
F1	43.5963	85857.3
F1	43.8973	86112.6
F1	44.1971	86400.5
F1	44.4995	86729.2
F1	44.8014	87100.5
F1	45.0978	87511.9
F1	45.4	87984.9
F1	45.6982	88510.7
F1	46.0042	89118.2
F1	46.3008	89779.7
F1	46.598	90522.1
F1	46.903	91374.8
F1	47.1987	92297.8
F1	47.5017	93350.6
F1	47.8018	94509.2
F1	48.0998	95782.3
F1	48.3979	97186.3
F1	48.7016	98758.7
F1	48.9948	100419
F1	49.2961	102277
F1	49.6009	104316
F1	49.8973	106455
F1	50.2013	108807
F1	50.498	111252
F1	50.803	113912
F1	51.1001	116637
F1	51.3962	119468
F1	51.6973	122448
F1	52.0009	125535
F1	52.298	128613
F1	52.5991	131764
F1	52.8977	134895
F1	53.1968	138011
F1	53.5011	141133
F1	53.8009	144139
F1	54.0982	147029
F1	54.3967	149819
F1	54.7022	152545
F1	54.9997	155060
F1	55.2999	157449
F1	55.5972	159663
F1	55.8966	161737
F1	56.2037	163702
F1	56.4989	165439
F1	56.7989	167056
F1	57.0989	168529
F1	57.3969	169859
F1	57.6993	171080
F1	57.996	172160
F1	58.3011	173159
F1	58.6009	174038
F1	58.8969	174815
F1	59.196	175516
F1	59.4933	176138
F1	59.7989	176707
F1	60.1006	177204
F1	60.401	177644
F1	60.7003	178032
F1	61.0007	178376
F1	61.3018	178682
F1	61.6006	178949
F1	61.8995	179186
F1	62.2011	179396
F1	62.5003	179581
F1	62.8009	179744
F1	63.0989	179886
F1	63.4041	180015
F1	63.7015	180125
F1	63.9963	180221
F1	64.2982	180308
F1	64.5972	180384
F1	64.8947	180450
F1	65.196	180509
F1	65.4969	180560
F1	65.7981	180606
F1	66.0989	180646
F1	66.402	180681
F1	66.7018	180712
F1	66.9965	180739
F1	67.2958	180762
F1	67.5966	180783
F1	67.8988	180802
F1	68.2016	180818
F1	68.4964	180832
F1	68.8024	180845
F1	69.0957	180855
F1	69.3987	180865
F1	69.7026	180873
F1	69.997	180881
F1	70.2944	180887
F1	70.5975	180893
F1	70.901	180898
F1	71.2016	180902
F1	71.4995	180906
F1	71.799	180910
F1	72.103	180913
F1	72.4	180915
F1	72.6984	180918
F1	73.0022	180920
F1	73.2945	180921
F1	73.596	180923
F1	73.9004	180924
F1	74.1991	180926
F1	74.4979	180927
F1	74.7999	180928
F1	75.0995	180928
F1	75.3962	180929
F1	75.7007	180930
F1	75.9973	180930
F1	76.2992	180931
F1	76.5976	180931
F1	76.8992	180932
F1	77.2	180932
F1	77.4981	180932
F1	77.799	180932
F1	78.0936	180933
F1	78.398	180933
F1	78.7028	180933
F1	78.9962	180933
F1	79.3013	180933
F1	79.5964	180933
F1	79.9007	180933
F1	80.1995	180934
F1	80.4994	180934
F1	80.7997	180934
F1	81.0996	180934
F1	81.399	180934
F1	81.6976	180934
F1	81.9959	180934
F1	82.2986	180934
F1	82.5992	180934
F1	82.902	180934
F1	83.1995	180934
F1	83.5011	180934
F1	83.795	180934
F1	84.0966	180934
F1	84.3969	180934
F1	84.699	180934
F1	85.001	180934
F1	85.2973	180934
F1	85.599	180934
F1	85.8983	180934
F1	86.1979	180934
F1	86.5022	180934
F1	86.7944	180934
F1	87.0971	180934
F1	87.4015	180934
F1	87.6989	180934
F1	87.9966	180934
F1	88.3014	180934
F1	88.5963	180934
F1	88.8947	180934
F1	89.2011	180934
F1	89.4967	180934
F1	89.7998	180934
F1	90.1002	180934
F1	90.3997	180934
F1	90.6971	180934
F1	91.0019	180934
F1	91.2997	180934
F1	91.5966	180934
F1	91.8986	180934
F1	92.202	180934
F1	92.5011	180934
F1	92.796	180934
F1	93.0993	180934
F1	93.3988	180934
F1	93.6957	180934
F1	93.9995	180934
F1	94.2974	180934
F1	94.5963	180934
F1	94.8934	180934
#Derivative data
Well	Temperature(data)	Derivative
F1	25.001	0
F1	25.3028	0
F1	25.5978	0
F1	25.8979	0
F1	26.1894	0
F1	26.5032	0
F1	26.8034	0
F1	27.1027	0
F1	27.3949	0
F1	27.6969	0
F1	28.0006	0
F1	28.3002	0
F1	28.6087	2558.61
F1	28.9017	4834.44
F1	29.194	6851.33
F1	29.4908	8537.66
F1	29.7919	10010.1
F1	30.0962	11161.1
F1	30.4056	12101.8
F1	30.7098	12907
F1	31.0144	13643.7
F1	31.2991	14262.9
F1	31.6094	14812.4
F1	31.8962	15282.5
F1	32.203	15739.4
F1	32.4946	16234
F1	32.8096	16627.9
F1	33.0959	17044.2
F1	33.3925	17449.8
F1	33.7096	17853.3
F1	34.0107	18229.1
F1	34.2973	18543.9
F1	34.5988	18868.3
F1	34.8971	19219.4
F1	35.1993	19595.2
F1	35.4997	19903.3
F1	35.7986	20205.5
F1	36.0968	20525.1
F1	36.3988	20861
F1	36.701	21229.8
F1	36.9992	21544.7
F1	37.2958	21864.6
F1	37.5981	22227.7
F1	37.9	22607.6
F1	38.1954	23003.4
F1	38.5009	23423.6
F1	38.799	23853.5
F1	39.098	24311.6
F1	39.4017	24862
F1	39.6987	25405.7
F1	39.9987	26016.9
F1	40.302	26647.7
F1	40.5977	27329.4
F1	40.8987	28044.5
F1	41.2006	28811
F1	41.5	29670.3
F1	41.7994	30569.8
F1	42.1011	31582.6
F1	42.4013	32656.9
F1	42.702	33830.1
F1	43.0017	35079.5
F1	43.2993	36507.4
F1	43.5963	38037.6
F1	43.8973	39632.7
F1	44.1971	41353.9
F1	44.4995	43217.9
F1	44.8014	45248
F1	45.0978	47422.3
F1	45.4	49727.9
F1	45.6982	52213.1
F1	46.0042	54785.5
F1	46.3008	57527.7
F1	46.598	60343.8
F1	46.903	63266.6
F1	47.1987	66306.2
F1	47.5017	69342.8
F1	47.8018	72353
F1	48.0998	75293.1
F1	48.3979	78176.3
F1	48.7016	80902.1
F1	48.9948	83483.5
F1	49.2961	85895.4
F1	49.6009	88147.9
F1	49.8973	90071.7
F1	50.2013	91815.1
F1	50.498	93308
F1	50.803	94530.6
F1	51.1001	95402.5
F1	51.3962	96019.8
F1	51.6973	96351.7
F1	52.0009	96459.3
F1	52.298	96304.2
F1	52.5991	95981
F1	52.8977	95345.3
F1	53.1968	94554.5
F1	53.5011	93525.2
F1	53.8009	92343.2
F1	54.0982	91098.7
F1	54.3967	89802.8
F1	54.7022	88395.9
F1	54.9997	86820.3
F1	55.2999	85209.2
F1	55.5972	83570.2
F1	55.8966	81807.1
F1	56.2037	79997.4
F1	56.4989	78265.8
F1	56.7989	76404.3
F1	57.0989	74475.6
F1	57.3969	72563.3
F1	57.6993	70664.9
F1	57.996	68683
F1	58.3011	66678.7
F1	58.6009	64626.9
F1	58.8969	62612.9
F1	59.196	60499.1
F1	59.4933	58448.2
F1	59.7989	56263.2
F1	60.1006	54138.4
F1	60.401	51975.6
F1	60.7003	49784.9
F1	61.0007	47603.9
F1	61.3018	45475.3
F1	61.6006	43349.4
F1	61.8995	41320.7
F1	62.2011	39443.7
F1	62.5003	37642.8
F1	62.8009	35894.2
F1	63.0989	34251.3
F1	63.4041	32786.4
F1	63.7015	31461.1
F1	63.9963	30161.4
F1	64.2982	29053.4
F1	64.5972	28106.7
F1	64.8947	27225.6
F1	65.196	26488.4
F1	65.4969	25938.8
F1	65.7981	25499.5
F1	66.0989	25056.4
F1	66.402	24721.4
F1	66.7018	24388.2
F1	66.9965	24191
F1	67.2958	24111.3
F1	67.5966	24031.3
F1	67.8988	23957.9
F1	68.2016	23988.8
F1	68.4964	23978
F1	68.8024	24056.8
F1	69.0957	24266.7
F1	69.3987	24348.7
F1	69.7026	24473.7
F1	69.997	24573.5
F1	70.2944	24644
F1	70.5975	24798.1
F1	70.901	24904.7
F1	71.2016	25048.5
F1	71.4995	25160.4
F1	71.799	25218.5
F1	72.103	25299.4
F1	72.4	25398.4
F1	72.6984	25520
F1	73.0022	25645.5
F1	73.2945	25674.8
F1	73.596	25688.4
F1	73.9004	25684.3
F1	74.1991	25713.5
F1	74.4979	25647.5
F1	74.7999	25593.4
F1	75.0995	25574.7
F1	75.3962	25524.1
F1	75.7007	25439
F1	75.9973	25375.7
F1	76.2992	25277.9
F1	76.5976	25201.7
F1	76.8992	25051
F1	77.2	24847.9
F1	77.4981	24669.4
F1	77.799	24486.7
F1	78.0936	24260.3
F1	78.398	24019.4
F1	78.7028	23779.2
F1	78.9962	23501.3
F1	79.3013	23262.1
F1	79.5964	22989.8
F1	79.9007	22749.4
F1	80.1995	22480.8
F1	80.4994	22315.2
F1	80.7997	22151.4
F1	81.0996	21956.2
F1	81.399	21736.1
F1	81.6976	21606.7
F1	81.9959	21424.2
F1	82.2986	21268.4
F1	82.5992	21128.1
F1	82.902	20976.7
F1	83.1995	20912.8
F1	83.5011	20837.5
F1	83.795	20797.5
F1	84.0966	20690.2
F1	84.3969	20617.1
F1	84.699	20560
F1	85.001	20410.2
F1	85.2973	20309.6
F1	85.599	20209.5
F1	85.8983	20044.3
F1	86.1979	19972.1
F1	86.5022	19833.5
F1	86.7944	19687.4
F1	87.0971	19581.5
F1	87.4015	19546.3
F1	87.6989	19512.3
F1	87.9966	19478.9
F1	88.3014	19441.8
F1	88.5963	19466.3
F1	88.8947	19502.8
F1	89.2011	19505
F1	89.4967	19544
F1	89.7998	19623
F1	90.1002	19754.5
F1	90.3997	19818.4
F1	90.6971	19949.7
F1	91.0019	20019.8
F1	91.2997	20086.5
F1	91.5966	20274.2
F1	91.8986	20274.2
F1	92.202	20274.2
F1	92.5011	20274.2
F1	92.796	20274.2
F1	93.0993	20274.2
F1	93.3988	20274.2
F1	93.6957	20274.2
F1	93.9995	20274.2
F1	94.2974	20274.2
F1	94.5963	20274.2
F1	94.8934	20274.2
#Deltaug data
Well	Temperature(data)	DeltaUG(data)
F1	321.25	5836.97
F1	321.548	5394.78
F1	321.852	4946.5
F1	322.145	4466.23
F1	322.446	4093.22
F1	322.751	3656.91
F1	323.047	3291.4
F1	323.351	2904.33
F1	323.648	2519.99
F1	323.953	2160.81
F1	324.25	1832.1
F1	324.546	1524.9
F1	324.847	1201.88
F1	325.151	903.685
F1	325.448	611.131
F1	325.749	309.716
F1	326.048	0
#Fitting deltaUG - slope:-1207.05 intercept:393345.90
Well	Temperature(fitting)	DeltaUG(data)
F1	321.25	5581.3
F1	321.548	5221.48
F1	321.852	4854.9
F1	322.145	4500.99
F1	322.446	4137.31
F1	322.751	3769.4
F1	323.047	3411.63
F1	323.351	3044.69
F1	323.648	2686.56
F1	323.953	2318.41
F1	324.25	1959.79
F1	324.546	1602.38
F1	324.847	1238.94
F1	325.151	872.48
F1	325.448	513.866
F1	325.749	150.423
F1	326.048	-210.002

## Sheet: Figure 1d - Oxidized - Repl 2
#Fluorescence data
Well	Temperature(data)	Fluorescence(data)
F2	25.001	149087
F2	25.3028	145389
F2	25.5978	141352
F2	25.8979	138499
F2	26.1894	134820
F2	26.5032	132960
F2	26.8034	130211
F2	27.1027	127908
F2	27.3949	126224
F2	27.6969	124597
F2	28.0006	122694
F2	28.3002	121735
F2	28.6087	119581
F2	28.9017	119190
F2	29.194	117291
F2	29.4908	115893
F2	29.7919	114731
F2	30.0962	113522
F2	30.4056	112411
F2	30.7098	110948
F2	31.0144	109887
F2	31.2991	109170
F2	31.6094	107612
F2	31.8962	106577
F2	32.203	105522
F2	32.4946	104899
F2	32.8096	103565
F2	33.0959	102086
F2	33.3925	100907
F2	33.7096	100959
F2	34.0107	99516.2
F2	34.2973	97986.8
F2	34.5988	97085.4
F2	34.8971	96031.2
F2	35.1993	95542.2
F2	35.4997	94598.5
F2	35.7986	93366.6
F2	36.0968	91909.4
F2	36.3988	91387.6
F2	36.701	90459.8
F2	36.9992	89846.7
F2	37.2958	88297.9
F2	37.5981	88103
F2	37.9	86614.8
F2	38.1954	86692
F2	38.5009	85772.6
F2	38.799	84533.5
F2	39.098	84140.2
F2	39.4017	83039.1
F2	39.6987	82678.6
F2	39.9987	81502.2
F2	40.302	81207.4
F2	40.5977	80984.9
F2	40.8987	79951.9
F2	41.2006	79494.1
F2	41.5	78627.5
F2	41.7994	78764.5
F2	42.1011	77735.7
F2	42.4013	77709
F2	42.702	77399
F2	43.0017	77020.1
F2	43.2993	76920.1
F2	43.5963	76739.8
F2	43.8973	76994.7
F2	44.1971	76696.5
F2	44.4995	76576.3
F2	44.8014	76385.8
F2	45.0978	76703.3
F2	45.4	76908.2
F2	45.6982	77911.1
F2	46.0042	77749.4
F2	46.3008	78974.8
F2	46.598	79761.2
F2	46.903	80404.3
F2	47.1987	81906.4
F2	47.5017	82491
F2	47.8018	84371.6
F2	48.0998	85741.3
F2	48.3979	87189.5
F2	48.7016	89383.4
F2	48.9948	91641.3
F2	49.2961	94355.9
F2	49.6009	95992.6
F2	49.8973	98423.4
F2	50.2013	101800
F2	50.498	104124
F2	50.803	107207
F2	51.1001	109648
F2	51.3962	113533
F2	51.6973	116398
F2	52.0009	118984
F2	52.298	122196
F2	52.5991	125201
F2	52.8977	127435
F2	53.1968	130371
F2	53.5011	133038
F2	53.8009	136064
F2	54.0982	138372
F2	54.3967	142174
F2	54.7022	143874
F2	54.9997	146950
F2	55.2999	148498
F2	55.5972	151323
F2	55.8966	152197
F2	56.2037	155143
F2	56.4989	156850
F2	56.7989	159866
F2	57.0989	160175
F2	57.3969	163506
F2	57.6993	164138
F2	57.996	166202
F2	58.3011	167470
F2	58.6009	169822
F2	58.8969	169547
F2	59.196	171487
F2	59.4933	172299
F2	59.7989	173455
F2	60.1006	174469
F2	60.401	174939
F2	60.7003	175057
F2	61.0007	175665
F2	61.3018	177006
F2	61.6006	176445
F2	61.8995	176929
F2	62.2011	176166
F2	62.5003	175442
F2	62.8009	175796
F2	63.0989	176514
F2	63.4041	175615
F2	63.7015	175436
F2	63.9963	173805
F2	64.2982	173398
F2	64.5972	173121
F2	64.8947	171991
F2	65.196	172632
F2	65.4969	170700
F2	65.7981	170560
F2	66.0989	169170
F2	66.402	168633
F2	66.7018	168750
F2	66.9965	168244
F2	67.2958	166313
F2	67.5966	166251
F2	67.8988	165290
F2	68.2016	164766
F2	68.4964	162680
F2	68.8024	161870
F2	69.0957	161915
F2	69.3987	161419
F2	69.7026	160499
F2	69.997	159018
F2	70.2944	159334
F2	70.5975	158724
F2	70.901	158336
F2	71.2016	157797
F2	71.4995	155704
F2	71.799	156211
F2	72.103	154609
F2	72.4	154135
F2	72.6984	153139
F2	73.0022	152408
F2	73.2945	152748
F2	73.596	151738
F2	73.9004	151541
F2	74.1991	151135
F2	74.4979	149356
F2	74.7999	148676
F2	75.0995	148471
F2	75.3962	147208
F2	75.7007	147529
F2	75.9973	146606
F2	76.2992	146676
F2	76.5976	144770
F2	76.8992	144712
F2	77.2	143511
F2	77.4981	143579
F2	77.799	142981
F2	78.0936	142346
F2	78.398	140880
F2	78.7028	140444
F2	78.9962	139041
F2	79.3013	138081
F2	79.5964	138965
F2	79.9007	136833
F2	80.1995	136923
F2	80.4994	135219
F2	80.7997	135256
F2	81.0996	134237
F2	81.399	132790
F2	81.6976	132676
F2	81.9959	131136
F2	82.2986	131059
F2	82.5992	129912
F2	82.902	128318
F2	83.1995	127883
F2	83.5011	126696
F2	83.795	125452
F2	84.0966	125120
F2	84.3969	123482
F2	84.699	122658
F2	85.001	122446
F2	85.2973	121459
F2	85.599	120683
F2	85.8983	119532
F2	86.1979	118985
F2	86.5022	117830
F2	86.7944	116649
F2	87.0971	115389
F2	87.4015	114756
F2	87.6989	113710
F2	87.9966	111458
F2	88.3014	111575
F2	88.5963	111100
F2	88.8947	110332
F2	89.2011	108535
F2	89.4967	107951
F2	89.7998	106945
F2	90.1002	105828
F2	90.3997	105048
F2	90.6971	104304
F2	91.0019	104268
F2	91.2997	102608
F2	91.5966	101802
F2	91.8986	100803
F2	92.202	100027
F2	92.5011	99331.8
F2	92.796	97655.1
F2	93.0993	97318.2
F2	93.3988	96077.6
F2	93.6957	95439.4
F2	93.9995	93982.4
F2	94.2974	93003.3
F2	94.5963	92296.8
F2	94.8934	92053.9
#Fitted region data
Well	Temperature(data)	Fluorescence(data)
F2	41.2006	79494.1
F2	41.5	78627.5
F2	41.7994	78764.5
F2	42.1011	77735.7
F2	42.4013	77709
F2	42.702	77399
F2	43.0017	77020.1
F2	43.2993	76920.1
F2	43.5963	76739.8
F2	43.8973	76994.7
F2	44.1971	76696.5
F2	44.4995	76576.3
F2	44.8014	76385.8
F2	45.0978	76703.3
F2	45.4	76908.2
F2	45.6982	77911.1
F2	46.0042	77749.4
F2	46.3008	78974.8
F2	46.598	79761.2
F2	46.903	80404.3
F2	47.1987	81906.4
F2	47.5017	82491
F2	47.8018	84371.6
F2	48.0998	85741.3
F2	48.3979	87189.5
F2	48.7016	89383.4
F2	48.9948	91641.3
F2	49.2961	94355.9
F2	49.6009	95992.6
F2	49.8973	98423.4
F2	50.2013	101800
F2	50.498	104124
F2	50.803	107207
F2	51.1001	109648
F2	51.3962	113533
F2	51.6973	116398
F2	52.0009	118984
F2	52.298	122196
F2	52.5991	125201
F2	52.8977	127435
F2	53.1968	130371
F2	53.5011	133038
F2	53.8009	136064
F2	54.0982	138372
F2	54.3967	142174
F2	54.7022	143874
F2	54.9997	146950
F2	55.2999	148498
F2	55.5972	151323
F2	55.8966	152197
F2	56.2037	155143
F2	56.4989	156850
F2	56.7989	159866
F2	57.0989	160175
F2	57.3969	163506
F2	57.6993	164138
F2	57.996	166202
F2	58.3011	167470
F2	58.6009	169822
F2	58.8969	169547
F2	59.196	171487
F2	59.4933	172299
F2	59.7989	173455
F2	60.1006	174469
F2	60.401	174939
F2	60.7003	175057
F2	61.0007	175665
F2	61.3018	177006
F2	61.6006	176445
F2	61.8995	176929
F2	62.2011	176166
F2	62.5003	175442
F2	62.8009	175796
F2	63.0989	176514
F2	63.4041	175615
F2	63.7015	175436
F2	63.9963	173805
F2	64.2982	173398
F2	64.5972	173121
#Fitting
Well	Temperature(fitting)	Fluorescence(fitting)
F2	25.001	74444.3
F2	25.3028	74444.5
F2	25.5978	74444.6
F2	25.8979	74444.8
F2	26.1894	74445
F2	26.5032	74445.2
F2	26.8034	74445.5
F2	27.1027	74445.8
F2	27.3949	74446.1
F2	27.6969	74446.5
F2	28.0006	74446.9
F2	28.3002	74447.3
F2	28.6087	74447.9
F2	28.9017	74448.5
F2	29.194	74449.1
F2	29.4908	74449.9
F2	29.7919	74450.8
F2	30.0962	74451.8
F2	30.4056	74452.9
F2	30.7098	74454.2
F2	31.0144	74455.7
F2	31.2991	74457.3
F2	31.6094	74459.2
F2	31.8962	74461.2
F2	32.203	74463.6
F2	32.4946	74466.2
F2	32.8096	74469.4
F2	33.0959	74472.6
F2	33.3925	74476.5
F2	33.7096	74481.1
F2	34.0107	74486.1
F2	34.2973	74491.5
F2	34.5988	74497.9
F2	34.8971	74505.1
F2	35.1993	74513.3
F2	35.4997	74522.6
F2	35.7986	74533
F2	36.0968	74544.8
F2	36.3988	74558.3
F2	36.701	74573.6
F2	36.9992	74590.7
F2	37.2958	74609.9
F2	37.5981	74632.1
F2	37.9	74657.1
F2	38.1954	74684.9
F2	38.5009	74717.4
F2	38.799	74753.2
F2	39.098	74793.9
F2	39.4017	74840.7
F2	39.6987	74892.5
F2	39.9987	74951.6
F2	40.302	75019.2
F2	40.5977	75093.7
F2	40.8987	75179.4
F2	41.2006	75276.6
F2	41.5	75385.5
F2	41.7994	75508.5
F2	42.1011	75648.5
F2	42.4013	75805.9
F2	42.702	75983.8
F2	43.0017	76183.8
F2	43.2993	76407.6
F2	43.5963	76659.1
F2	43.8973	76945.9
F2	44.1971	77267.5
F2	44.4995	77632.4
F2	44.8014	78042.1
F2	45.0978	78493.3
F2	45.4	79009.1
F2	45.6982	79579
F2	46.0042	80233.4
F2	46.3008	80942
F2	46.598	81732.4
F2	46.903	82635.2
F2	47.1987	83606.8
F2	47.5017	84709
F2	47.8018	85915.4
F2	48.0998	87234.2
F2	48.3979	88681.5
F2	48.7016	90294.8
F2	48.9948	91991.3
F2	49.2961	93881.7
F2	49.6009	95949
F2	49.8973	98110.3
F2	50.2013	100481
F2	50.498	102940
F2	50.803	105613
F2	51.1001	108347
F2	51.3962	111189
F2	51.6973	114182
F2	52.0009	117286
F2	52.298	120388
F2	52.5991	123574
F2	52.8977	126750
F2	53.1968	129926
F2	53.5011	133124
F2	53.8009	136220
F2	54.0982	139216
F2	54.3967	142128
F2	54.7022	144994
F2	54.9997	147658
F2	55.2999	150209
F2	55.5972	152592
F2	55.8966	154843
F2	56.2037	156994
F2	56.4989	158912
F2	56.7989	160713
F2	57.0989	162368
F2	57.3969	163874
F2	57.6993	165269
F2	57.996	166513
F2	58.3011	167673
F2	58.6009	168702
F2	58.8969	169619
F2	59.196	170453
F2	59.4933	171199
F2	59.7989	171885
F2	60.1006	172490
F2	60.401	173029
F2	60.7003	173508
F2	61.0007	173936
F2	61.3018	174318
F2	61.6006	174656
F2	61.8995	174956
F2	62.2011	175225
F2	62.5003	175462
F2	62.8009	175673
F2	63.0989	175859
F2	63.4041	176027
F2	63.7015	176172
F2	63.9963	176300
F2	64.2982	176416
F2	64.5972	176518
F2	64.8947	176607
F2	65.196	176687
F2	65.4969	176758
F2	65.7981	176821
F2	66.0989	176876
F2	66.402	176925
F2	66.7018	176968
F2	66.9965	177006
F2	67.2958	177039
F2	67.5966	177069
F2	67.8988	177096
F2	68.2016	177119
F2	68.4964	177139
F2	68.8024	177158
F2	69.0957	177174
F2	69.3987	177188
F2	69.7026	177201
F2	69.997	177212
F2	70.2944	177221
F2	70.5975	177230
F2	70.901	177238
F2	71.2016	177244
F2	71.4995	177250
F2	71.799	177256
F2	72.103	177260
F2	72.4	177264
F2	72.6984	177268
F2	73.0022	177271
F2	73.2945	177274
F2	73.596	177276
F2	73.9004	177279
F2	74.1991	177281
F2	74.4979	177282
F2	74.7999	177284
F2	75.0995	177285
F2	75.3962	177286
F2	75.7007	177287
F2	75.9973	177288
F2	76.2992	177289
F2	76.5976	177290
F2	76.8992	177290
F2	77.2	177291
F2	77.4981	177292
F2	77.799	177292
F2	78.0936	177292
F2	78.398	177293
F2	78.7028	177293
F2	78.9962	177293
F2	79.3013	177293
F2	79.5964	177294
F2	79.9007	177294
F2	80.1995	177294
F2	80.4994	177294
F2	80.7997	177294
F2	81.0996	177294
F2	81.399	177295
F2	81.6976	177295
F2	81.9959	177295
F2	82.2986	177295
F2	82.5992	177295
F2	82.902	177295
F2	83.1995	177295
F2	83.5011	177295
F2	83.795	177295
F2	84.0966	177295
F2	84.3969	177295
F2	84.699	177295
F2	85.001	177295
F2	85.2973	177295
F2	85.599	177295
F2	85.8983	177295
F2	86.1979	177295
F2	86.5022	177295
F2	86.7944	177295
F2	87.0971	177295
F2	87.4015	177295
F2	87.6989	177295
F2	87.9966	177295
F2	88.3014	177295
F2	88.5963	177295
F2	88.8947	177295
F2	89.2011	177295
F2	89.4967	177295
F2	89.7998	177295
F2	90.1002	177295
F2	90.3997	177295
F2	90.6971	177295
F2	91.0019	177295
F2	91.2997	177295
F2	91.5966	177295
F2	91.8986	177295
F2	92.202	177295
F2	92.5011	177295
F2	92.796	177295
F2	93.0993	177295
F2	93.3988	177295
F2	93.6957	177295
F2	93.9995	177295
F2	94.2974	177295
F2	94.5963	177295
F2	94.8934	177295
#Derivative data
Well	Temperature(data)	Derivative
F2	25.001	0
F2	25.3028	0
F2	25.5978	0
F2	25.8979	0
F2	26.1894	0
F2	26.5032	0
F2	26.8034	0
F2	27.1027	0
F2	27.3949	0
F2	27.6969	0
F2	28.0006	0
F2	28.3002	0
F2	28.6087	2537.77
F2	28.9017	4779.83
F2	29.194	6683.5
F2	29.4908	8313.99
F2	29.7919	9385.53
F2	30.0962	10400.9
F2	30.4056	11408.3
F2	30.7098	12102.9
F2	31.0144	12607.9
F2	31.2991	13086.6
F2	31.6094	13413.4
F2	31.8962	13954.8
F2	32.203	14276.1
F2	32.4946	14745.2
F2	32.8096	14929.2
F2	33.0959	15176.2
F2	33.3925	15430.9
F2	33.7096	15751.9
F2	34.0107	15926
F2	34.2973	16196.9
F2	34.5988	16330.6
F2	34.8971	16804.7
F2	35.1993	17139.9
F2	35.4997	17382.7
F2	35.7986	17736.3
F2	36.0968	18129.3
F2	36.3988	18563.8
F2	36.701	18783.3
F2	36.9992	19072.8
F2	37.2958	19754.3
F2	37.5981	20245.1
F2	37.9	20651.9
F2	38.1954	21018
F2	38.5009	21544.6
F2	38.799	22072.9
F2	39.098	22737
F2	39.4017	23372.6
F2	39.6987	23883.3
F2	39.9987	24559.3
F2	40.302	25264.8
F2	40.5977	26171.4
F2	40.8987	26880.4
F2	41.2006	27763.4
F2	41.5	28461.7
F2	41.7994	29481.2
F2	42.1011	30527.4
F2	42.4013	31683.7
F2	42.702	32842.8
F2	43.0017	34148
F2	43.2993	35637.1
F2	43.5963	37035.8
F2	43.8973	38743.4
F2	44.1971	40518.2
F2	44.4995	42441.9
F2	44.8014	44478.6
F2	45.0978	46499.6
F2	45.4	48898.2
F2	45.6982	51337.9
F2	46.0042	54120.6
F2	46.3008	56851.5
F2	46.598	59661.3
F2	46.903	62790
F2	47.1987	65886.4
F2	47.5017	69193.1
F2	47.8018	72347.5
F2	48.0998	75685
F2	48.3979	78853
F2	48.7016	81850.5
F2	48.9948	84749.7
F2	49.2961	87644.5
F2	49.6009	89998.4
F2	49.8973	92293.5
F2	50.2013	94311.8
F2	50.498	96060.7
F2	50.803	97541
F2	51.1001	98853.9
F2	51.3962	99762.7
F2	51.6973	100469
F2	52.0009	100587
F2	52.298	100620
F2	52.5991	100099
F2	52.8977	99675.5
F2	53.1968	98761
F2	53.5011	97879.1
F2	53.8009	96612.8
F2	54.0982	95481.5
F2	54.3967	94011.7
F2	54.7022	92433.6
F2	54.9997	90943.6
F2	55.2999	89592.2
F2	55.5972	87683
F2	55.8966	85978.3
F2	56.2037	84179.2
F2	56.4989	82214.1
F2	56.7989	80257
F2	57.0989	78148.1
F2	57.3969	75945
F2	57.6993	73640.8
F2	57.996	71843
F2	58.3011	69593
F2	58.6009	67555.1
F2	58.8969	65082.9
F2	59.196	62572.8
F2	59.4933	59849.1
F2	59.7989	57556.4
F2	60.1006	55027.4
F2	60.401	52837.6
F2	60.7003	49994
F2	61.0007	47630
F2	61.3018	45148.5
F2	61.6006	42740.5
F2	61.8995	40694.1
F2	62.2011	38687.5
F2	62.5003	36555.5
F2	62.8009	34576.4
F2	63.0989	32732.3
F2	63.4041	31301.4
F2	63.7015	30118.2
F2	63.9963	28729.5
F2	64.2982	27546.1
F2	64.5972	26483.9
F2	64.8947	25876.1
F2	65.196	24885.7
F2	65.4969	24129.1
F2	65.7981	23513
F2	66.0989	22899.2
F2	66.402	22464.1
F2	66.7018	22196.3
F2	66.9965	22151.8
F2	67.2958	22270.4
F2	67.5966	22232.5
F2	67.8988	22296.9
F2	68.2016	22125.4
F2	68.4964	22160.8
F2	68.8024	22324.6
F2	69.0957	22260.9
F2	69.3987	22283.3
F2	69.7026	22145.5
F2	69.997	22316.1
F2	70.2944	22622.3
F2	70.5975	23120.8
F2	70.901	23379.7
F2	71.2016	23525.8
F2	71.4995	23625.2
F2	71.799	23902.2
F2	72.103	23682.5
F2	72.4	23666.3
F2	72.6984	23754
F2	73.0022	24064
F2	73.2945	23995.2
F2	73.596	23867.5
F2	73.9004	23847
F2	74.1991	24029.5
F2	74.4979	24297.7
F2	74.7999	24607.8
F2	75.0995	24352.1
F2	75.3962	24449.9
F2	75.7007	24133.2
F2	75.9973	23801.6
F2	76.2992	23773.2
F2	76.5976	23348.7
F2	76.8992	23377.4
F2	77.2	23075.9
F2	77.4981	23093.8
F2	77.799	23116.2
F2	78.0936	22692
F2	78.398	22424.6
F2	78.7028	22082.9
F2	78.9962	21770.1
F2	79.3013	21619.4
F2	79.5964	21227.4
F2	79.9007	21150.1
F2	80.1995	20697
F2	80.4994	20325
F2	80.7997	19979.2
F2	81.0996	19659.3
F2	81.399	19424.2
F2	81.6976	19416.6
F2	81.9959	19221.5
F2	82.2986	19150.3
F2	82.5992	18865.6
F2	82.902	18624.1
F2	83.1995	18755.5
F2	83.5011	18504.2
F2	83.795	18415.5
F2	84.0966	18197.7
F2	84.3969	18186
F2	84.699	17835.4
F2	85.001	17632
F2	85.2973	17749.4
F2	85.599	17749.3
F2	85.8983	17751.7
F2	86.1979	17805.5
F2	86.5022	17678.4
F2	86.7944	17636.2
F2	87.0971	17577.3
F2	87.4015	17486.1
F2	87.6989	17763
F2	87.9966	17665.3
F2	88.3014	17614.2
F2	88.5963	17723.8
F2	88.8947	17861
F2	89.2011	18096.4
F2	89.4967	18092.5
F2	89.7998	18343.3
F2	90.1002	18465.9
F2	90.3997	18600.9
F2	90.6971	18517.7
F2	91.0019	18501.3
F2	91.2997	18516.1
F2	91.5966	18349.4
F2	91.8986	18349.4
F2	92.202	18349.4
F2	92.5011	18349.4
F2	92.796	18349.4
F2	93.0993	18349.4
F2	93.3988	18349.4
F2	93.6957	18349.4
F2	93.9995	18349.4
F2	94.2974	18349.4
F2	94.5963	18349.4
F2	94.8934	18349.4
#Deltaug data
Well	Temperature(data)	DeltaUG(data)
F2	321.25	5678.09
F2	321.548	5319.75
F2	321.852	4836.08
F2	322.145	4396.27
F2	322.446	3924.23
F2	322.751	3664.47
F2	323.047	3302.32
F2	323.351	2838.27
F2	323.648	2540.67
F2	323.953	2165.84
F2	324.25	1882.67
F2	324.546	1449.6
F2	324.847	1141.71
F2	325.151	869.716
F2	325.448	536.812
F2	325.749	228.521
#Fitting deltaUG - slope:-1209.60 intercept:394103.86
Well	Temperature(fitting)	DeltaUG(data)
F2	321.25	5518.95
F2	321.548	5158.37
F2	321.852	4791.01
F2	322.145	4436.36
F2	322.446	4071.9
F2	322.751	3703.22
F2	323.047	3344.69
F2	323.351	2976.97
F2	323.648	2618.08
F2	323.953	2249.15
F2	324.25	1889.78
F2	324.546	1531.61
F2	324.847	1167.4
F2	325.151	800.168
F2	325.448	440.794
F2	325.749	76.5827

## Sheet: Figure5c - left
	Models
	Model	Variable	Value	Confidence Interval (±)
	Independent	Kd (M)	0.0004565
		n	0.007
		ΔH (kJ/mol)	-99.79
		Ka (Mˉ¹)	2190.7
		-TΔS (kJ/mol)	80.7191
		ΔG (kJ/mol)	-19.0681
		ΔS (J/mol·K)	-270.733
	Blank (linear)	intercept (µJ)	-14.4751
		slope	0.208
			Confidence Level (%)	0
X: Injection	Y: Area Data (µJ)	Injection Volume (µL)	Moles (Syringe)	Moles (Cell)	Mole Ratio	Cell Volume (µL)	Independent Model	Blank (linear) Model	Model Sum	Residual
1	-1.60916	0.48	3.168e-11	1.8952e-10	0.167159	190	-4.62403e-05	-14.2672	-14.2672
2	-13.6664	2.97	2.27205e-10	1.86558e-10	1.21788	190	-0.000280194	-14.0592	-14.0595	0.393087
3	-13.8905	2.97	4.19673e-10	1.83641e-10	2.28529	190	-0.000270294	-13.8513	-13.8516	-0.0389104
4	-13.7441	2.97	6.09133e-10	1.80771e-10	3.36964	190	-0.000260765	-13.6434	-13.6436	-0.100443
5	-13.4571	2.97	7.95631e-10	1.77945e-10	4.47122	190	-0.000251591	-13.4354	-13.4357	-0.0213987
6	-13.2929	2.97	9.79214e-10	1.75163e-10	5.59029	190	-0.000242759	-13.2275	-13.2277	-0.065149
7	-13.2904	2.97	1.15993e-09	1.72425e-10	6.72713	190	-0.000234254	-13.0195	-13.0198	-0.270681
8	-12.7397	2.97	1.33782e-09	1.6973e-10	7.88202	190	-0.000226063	-12.8116	-12.8118	0.0721227
9	-12.6256	2.97	1.51292e-09	1.67077e-10	9.05526	190	-0.000218175	-12.6036	-12.6039	-0.0217866
10	-12.5842	2.97	1.68529e-09	1.64465e-10	10.2471	190	-0.000210577	-12.3957	-12.3959	-0.188344
11	-12.2642	2.97	1.85497e-09	1.61894e-10	11.4579	190	-0.000203257	-12.1877	-12.188	-0.0762376
12	-11.8423	2.97	2.02199e-09	1.59364e-10	12.6879	190	-0.000196205	-11.9798	-11.98	0.137685
13	-11.6553	2.97	2.18641e-09	1.56873e-10	13.9375	190	-0.00018941	-11.7719	-11.772	0.116742
14	-11.6245	2.97	2.34825e-09	1.5442e-10	15.2069	190	-0.000182863	-11.5639	-11.5641	-0.0604149
15	-11.3977	2.97	2.50756e-09	1.52007e-10	16.4964	190	-0.000176553	-11.356	-11.3561	-0.0415398
16	-11.0992	2.97	2.66439e-09	1.49631e-10	17.8064	190	-0.000170472	-11.148	-11.1482	0.0489753
17	-10.823	2.97	2.81876e-09	1.47292e-10	19.1373	190	-0.00016461	-10.9401	-10.9402	0.117274
Dataset	1	0	0
Dataset	2	1	0
Dataset	3	2	0
Dataset	4	3	0
Dataset	5	4	0
Dataset	6	5	-0.001
Dataset	7	6	-0.001
Dataset	8	7	-0.002
Dataset	9	8	-0.002
Dataset	10	9	-0.002
Dataset	11	10	-0.002
Dataset	12	11	-0.002
Dataset	13	12	-0.001
Dataset	14	13	0
Dataset	15	14	0.002
Dataset	16	15	0.005
Dataset	17	16	0.009
Dataset	18	17	0.014
Dataset	19	18	0.019
Dataset	20	19	0.024
Dataset	21	20	0.03
Dataset	22	21	0.035
Dataset	23	22	0.04
Dataset	24	23	0.045
Dataset	25	24	0.051
Dataset	26	25	0.056
Dataset	27	26	0.061
Dataset	28	27	0.065
Dataset	29	28	0.068
Dataset	30	29	0.07
Dataset	31	30	0.07
Dataset	32	31	0.07
Dataset	33	32	0.068
Dataset	34	33	0.066
Dataset	35	34	0.063
Dataset	36	35	0.06
Dataset	37	36	0.057
Dataset	38	37	0.053
Dataset	39	38	0.05
Dataset	40	39	0.047
Dataset	41	40	0.043
Dataset	42	41	0.04
Dataset	43	42	0.036
Dataset	44	43	0.033
Dataset	45	44	0.03
Dataset	46	45	0.027
Dataset	47	46	0.025
Dataset	48	47	0.022
Dataset	49	48	0.02
Dataset	50	49	0.018
Dataset	51	50	0.017
Dataset	52	51	0.015
Dataset	53	52	0.014
Dataset	54	53	0.012
Dataset	55	54	0.011
Dataset	56	55	0.01
Dataset	57	56	0.009
Dataset	58	57	0.008
Dataset	59	58	0.007
Dataset	60	59	0.007
Dataset	61	60	0.006
Dataset	62	61	0.005
Dataset	63	62	0.005
Dataset	64	63	0.004
Dataset	65	64	0.004
Dataset	66	65	0.003
Dataset	67	66	0.002
Dataset	68	67	0.002
Dataset	69	68	0.001
Dataset	70	69	0.001
Dataset	71	70	0.001
Dataset	72	71	0
Dataset	73	72	0
Dataset	74	73	0
Dataset	75	74	-0.001
Dataset	76	75	-0.001
Dataset	77	76	-0.002
Dataset	78	77	-0.002
Dataset	79	78	-0.003
Dataset	80	79	-0.003
Dataset	81	80	-0.003
Dataset	82	81	-0.003
Dataset	83	82	-0.004
Dataset	84	83	-0.004
Dataset	85	84	-0.004
Dataset	86	85	-0.005
Dataset	87	86	-0.005
Dataset	88	87	-0.005
Dataset	89	88	-0.006
Dataset	90	89	-0.006
Dataset	91	90	-0.006
Dataset	92	91	-0.006
Dataset	93	92	-0.006
Dataset	94	93	-0.006
Dataset	95	94	-0.006
Dataset	96	95	-0.007
Dataset	97	96	-0.007
Dataset	98	97	-0.007
Dataset	99	98	-0.007
Dataset	100	99	-0.007
Dataset	101	100	-0.007
Dataset	102	101	-0.007
Dataset	103	102	-0.007
Dataset	104	103	-0.007
Dataset	105	104	-0.007
Dataset	106	105	-0.007
Dataset	107	106	-0.006
Dataset	108	107	-0.006
Dataset	109	108	-0.005
Dataset	110	109	-0.005
Dataset	111	110	-0.005
Dataset	112	111	-0.005
Dataset	113	112	-0.005
Dataset	114	113	-0.004
Dataset	115	114	-0.004
Dataset	116	115	-0.004
Dataset	117	116	-0.003
Dataset	118	117	-0.003
Dataset	119	118	-0.003
Dataset	120	119	-0.003
Dataset	121	120	-0.003
Dataset	122	121	-0.003
Dataset	123	122	-0.004
Dataset	124	123	-0.004
Dataset	125	124	-0.004
Dataset	126	125	-0.004
Dataset	127	126	-0.004
Dataset	128	127	-0.004
Dataset	129	128	-0.004
Dataset	130	129	-0.005
Dataset	131	130	-0.005
Dataset	132	131	-0.005
Dataset	133	132	-0.005
Dataset	134	133	-0.005
Dataset	135	134	-0.005
Dataset	136	135	-0.005
Dataset	137	136	-0.004
Dataset	138	137	-0.004
Dataset	139	138	-0.004
Dataset	140	139	-0.003
Dataset	141	140	-0.003
Dataset	142	141	-0.003
Dataset	143	142	-0.002
Dataset	144	143	-0.002
Dataset	145	144	-0.002
Dataset	146	145	-0.001
Dataset	147	146	-0.001
Dataset	148	147	-0.001
Dataset	149	148	-0.001
Dataset	150	149	-0.001
Dataset	151	150	-0.002
Dataset	152	151	-0.002
Dataset	153	152	-0.002
Dataset	154	153	-0.003
Dataset	155	154	-0.003
Dataset	156	155	-0.003
Dataset	157	156	-0.004
Dataset	158	157	-0.004
Dataset	159	158	-0.004
Dataset	160	159	-0.005
Dataset	161	160	-0.005
Dataset	162	161	-0.005
Dataset	163	162	-0.005
Dataset	164	163	-0.006
Dataset	165	164	-0.006
Dataset	166	165	-0.006
Dataset	167	166	-0.006
Dataset	168	167	-0.005
Dataset	169	168	-0.005
Dataset	170	169	-0.004
Dataset	171	170	-0.004
Dataset	172	171	-0.003
Dataset	173	172	-0.003
Dataset	174	173	-0.003
Dataset	175	174	-0.002
Dataset	176	175	-0.001
Dataset	177	176	-0.001
Dataset	178	177	0
Dataset	179	178	0
Dataset	180	179	0
Dataset	181	180	0
Dataset	182	181	0
Dataset	183	182	0
Dataset	184	183	0
Dataset	185	184	0
Dataset	186	185	-0.001
Dataset	187	186	-0.001
Dataset	188	187	-0.001
Dataset	189	188	-0.001
Dataset	190	189	-0.001
Dataset	191	190	-0.002
Dataset	192	191	-0.003
Dataset	193	192	-0.003
Dataset	194	193	-0.003
Dataset	195	194	-0.003
Dataset	196	195	-0.003
Dataset	197	196	-0.003
Dataset	198	197	-0.003
Dataset	199	198	-0.003
Dataset	200	199	-0.003
Dataset	201	200	-0.003
Dataset	202	201	-0.004
Dataset	203	202	-0.004
Dataset	204	203	-0.004
Dataset	205	204	-0.003
Dataset	206	205	-0.003
Dataset	207	206	-0.002
Dataset	208	207	-0.001
Dataset	209	208	-0.001
Dataset	210	209	-0.001
Dataset	211	210	0
Dataset	212	211	0
Dataset	213	212	0
Dataset	214	213	0.001
Dataset	215	214	0.001
Dataset	216	215	0.001
Dataset	217	216	0.002
Dataset	218	217	0.002
Dataset	219	218	0.002
Dataset	220	219	0.002
Dataset	221	220	0.002
Dataset	222	221	0.002
Dataset	223	222	0.001
Dataset	224	223	0.001
Dataset	225	224	0.001
Dataset	226	225	0
Dataset	227	226	0
Dataset	228	227	0
Dataset	229	228	0
Dataset	230	229	0
Dataset	231	230	-0.001
Dataset	232	231	-0.001
Dataset	233	232	-0.001
Dataset	234	233	-0.001
Dataset	235	234	-0.002
Dataset	236	235	-0.002
Dataset	237	236	-0.002
Dataset	238	237	-0.002
Dataset	239	238	-0.002
Dataset	240	239	-0.002
Dataset	241	240	-0.002
Dataset	242	241	-0.002
Dataset	243	242	-0.002
Dataset	244	243	-0.002
Dataset	245	244	-0.002
Dataset	246	245	-0.002
Dataset	247	246	-0.002
Dataset	248	247	-0.002
Dataset	249	248	-0.002
Dataset	250	249	-0.002
Dataset	251	250	-0.002
Dataset	252	251	-0.003
Dataset	253	252	-0.002
Dataset	254	253	-0.002
Dataset	255	254	-0.002
Dataset	256	255	-0.002
Dataset	257	256	-0.003
Dataset	258	257	-0.003
Dataset	259	258	-0.004
Dataset	260	259	-0.006
Dataset	261	260	-0.006
Dataset	262	261	-0.006
Dataset	263	262	-0.005
Dataset	264	263	-0.003
Dataset	265	264	0.003
Dataset	266	265	0.013
Dataset	267	266	0.03
Dataset	268	267	0.054
Dataset	269	268	0.086
Dataset	270	269	0.124
Dataset	271	270	0.166
Dataset	272	271	0.211
Dataset	273	272	0.256
Dataset	274	273	0.301
Dataset	275	274	0.345
Dataset	276	275	0.387
Dataset	277	276	0.428
Dataset	278	277	0.466
Dataset	279	278	0.501
Dataset	280	279	0.531
Dataset	281	280	0.553
Dataset	282	281	0.567
Dataset	283	282	0.571
Dataset	284	283	0.565
Dataset	285	284	0.551
Dataset	286	285	0.53
Dataset	287	286	0.506
Dataset	288	287	0.48
Dataset	289	288	0.453
Dataset	290	289	0.425
Dataset	291	290	0.396
Dataset	292	291	0.368
Dataset	293	292	0.341
Dataset	294	293	0.315
Dataset	295	294	0.289
Dataset	296	295	0.266
Dataset	297	296	0.244
Dataset	298	297	0.224
Dataset	299	298	0.206
Dataset	300	299	0.189
Dataset	301	300	0.173
Dataset	302	301	0.159
Dataset	303	302	0.146
Dataset	304	303	0.134
Dataset	305	304	0.123
Dataset	306	305	0.113
Dataset	307	306	0.103
Dataset	308	307	0.095
Dataset	309	308	0.087
Dataset	310	309	0.079
Dataset	311	310	0.072
Dataset	312	311	0.066
Dataset	313	312	0.06
Dataset	314	313	0.054
Dataset	315	314	0.048
Dataset	316	315	0.043
Dataset	317	316	0.038
Dataset	318	317	0.033
Dataset	319	318	0.029
Dataset	320	319	0.024
Dataset	321	320	0.021
Dataset	322	321	0.017
Dataset	323	322	0.014
Dataset	324	323	0.011
Dataset	325	324	0.009
Dataset	326	325	0.006
Dataset	327	326	0.004
Dataset	328	327	0.002
Dataset	329	328	0.001
Dataset	330	329	0.001
Dataset	331	330	0.001
Dataset	332	331	0
Dataset	333	332	0
Dataset	334	333	0
Dataset	335	334	0
Dataset	336	335	0
Dataset	337	336	0
Dataset	338	337	0
Dataset	339	338	0
Dataset	340	339	-0.001
Dataset	341	340	-0.001
Dataset	342	341	-0.001
Dataset	343	342	-0.002
Dataset	344	343	-0.002
Dataset	345	344	-0.003
Dataset	346	345	-0.003
Dataset	347	346	-0.003
Dataset	348	347	-0.003
Dataset	349	348	-0.003
Dataset	350	349	-0.003
Dataset	351	350	-0.003
Dataset	352	351	-0.003
Dataset	353	352	-0.003
Dataset	354	353	-0.003
Dataset	355	354	-0.003
Dataset	356	355	-0.003
Dataset	357	356	-0.003
Dataset	358	357	-0.003
Dataset	359	358	-0.002
Dataset	360	359	-0.002
Dataset	361	360	-0.002
Dataset	362	361	-0.002
Dataset	363	362	-0.001
Dataset	364	363	-0.001
Dataset	365	364	-0.001
Dataset	366	365	-0.002
Dataset	367	366	-0.002
Dataset	368	367	-0.002
Dataset	369	368	-0.001
Dataset	370	369	-0.001
Dataset	371	370	-0.002
Dataset	372	371	-0.002
Dataset	373	372	-0.002
Dataset	374	373	-0.003
Dataset	375	374	-0.003
Dataset	376	375	-0.003
Dataset	377	376	-0.004
Dataset	378	377	-0.004
Dataset	379	378	-0.004
Dataset	380	379	-0.004
Dataset	381	380	-0.003
Dataset	382	381	-0.003
Dataset	383	382	-0.003
Dataset	384	383	-0.002
Dataset	385	384	-0.002
Dataset	386	385	-0.002
Dataset	387	386	-0.002
Dataset	388	387	-0.001
Dataset	389	388	-0.001
Dataset	390	389	-0.001
Dataset	391	390	0
Dataset	392	391	0
Dataset	393	392	0
Dataset	394	393	0
Dataset	395	394	0
Dataset	396	395	0
Dataset	397	396	0
Dataset	398	397	0
Dataset	399	398	0
Dataset	400	399	0
Dataset	401	400	0
Dataset	402	401	0.001
Dataset	403	402	0.001
Dataset	404	403	0.001
Dataset	405	404	0.002
Dataset	406	405	0.002
Dataset	407	406	0.003
Dataset	408	407	0.003
Dataset	409	408	0.003
Dataset	410	409	0.004
Dataset	411	410	0.004
Dataset	412	411	0.004
Dataset	413	412	0.004
Dataset	414	413	0.004
Dataset	415	414	0.005
Dataset	416	415	0.005
Dataset	417	416	0.005
Dataset	418	417	0.005
Dataset	419	418	0.004
Dataset	420	419	0.004
Dataset	421	420	0.003
Dataset	422	421	0.002
Dataset	423	422	0.002
Dataset	424	423	0.002
Dataset	425	424	0.002
Dataset	426	425	0.001
Dataset	427	426	0.001
Dataset	428	427	0.001
Dataset	429	428	0.001
Dataset	430	429	0.001
Dataset	431	430	0
Dataset	432	431	0
Dataset	433	432	0
Dataset	434	433	0
Dataset	435	434	0
Dataset	436	435	0.001
Dataset	437	436	0.001
Dataset	438	437	0.001
Dataset	439	438	0.001
Dataset	440	439	0.001
Dataset	441	440	0.001
Dataset	442	441	0
Dataset	443	442	0
Dataset	444	443	0
Dataset	445	444	0
Dataset	446	445	0
Dataset	447	446	0
Dataset	448	447	0
Dataset	449	448	0
Dataset	450	449	0
Dataset	451	450	-0.001
Dataset	452	451	-0.001
Dataset	453	452	-0.001
Dataset	454	453	-0.001
Dataset	455	454	-0.001
Dataset	456	455	0
Dataset	457	456	0
Dataset	458	457	0
Dataset	459	458	0
Dataset	460	459	0
Dataset	461	460	0
Dataset	462	461	0
Dataset	463	462	0
Dataset	464	463	0
Dataset	465	464	0
Dataset	466	465	0.001
Dataset	467	466	0.001
Dataset	468	467	0.001
Dataset	469	468	0.001
Dataset	470	469	0.002
Dataset	471	470	0.002
Dataset	472	471	0.002
Dataset	473	472	0.002
Dataset	474	473	0.002
Dataset	475	474	0.002
Dataset	476	475	0.001
Dataset	477	476	0.001
Dataset	478	477	0.001
Dataset	479	478	0.001
Dataset	480	479	0.001
Dataset	481	480	0.001
Dataset	482	481	0.001
Dataset	483	482	0.001
Dataset	484	483	0.001
Dataset	485	484	0.001
Dataset	486	485	0
Dataset	487	486	0
Dataset	488	487	0.001
Dataset	489	488	0.001
Dataset	490	489	0.001
Dataset	491	490	0.001
Dataset	492	491	0.001
Dataset	493	492	0.001
Dataset	494	493	0.001
Dataset	495	494	0
Dataset	496	495	0
Dataset	497	496	0
Dataset	498	497	0
Dataset	499	498	0
Dataset	500	499	0
Dataset	501	500	0
Dataset	502	501	0
Dataset	503	502	-0.001
Dataset	504	503	-0.001
Dataset	505	504	-0.001
Dataset	506	505	-0.001
Dataset	507	506	-0.001
Dataset	508	507	-0.001
Dataset	509	508	-0.002
Dataset	510	509	-0.002
Dataset	511	510	-0.003
Dataset	512	511	-0.003
Dataset	513	512	-0.002
Dataset	514	513	0.001
Dataset	515	514	0.007
Dataset	516	515	0.017
Dataset	517	516	0.034
Dataset	518	517	0.059
Dataset	519	518	0.091
Dataset	520	519	0.129
Dataset	521	520	0.172
Dataset	522	521	0.216
Dataset	523	522	0.261
Dataset	524	523	0.305
Dataset	525	524	0.349
Dataset	526	525	0.391
Dataset	527	526	0.432
Dataset	528	527	0.47
Dataset	529	528	0.504
Dataset	530	529	0.533
Dataset	531	530	0.555
Dataset	532	531	0.569
Dataset	533	532	0.572
Dataset	534	533	0.566
Dataset	535	534	0.551
Dataset	536	535	0.531
Dataset	537	536	0.507
Dataset	538	537	0.481
Dataset	539	538	0.453
Dataset	540	539	0.425
Dataset	541	540	0.397
Dataset	542	541	0.368
Dataset	543	542	0.341
Dataset	544	543	0.315
Dataset	545	544	0.29
Dataset	546	545	0.267
Dataset	547	546	0.245
Dataset	548	547	0.225
Dataset	549	548	0.207
Dataset	550	549	0.19
Dataset	551	550	0.175
Dataset	552	551	0.16
Dataset	553	552	0.147
Dataset	554	553	0.135
Dataset	555	554	0.124
Dataset	556	555	0.115
Dataset	557	556	0.105
Dataset	558	557	0.097
Dataset	559	558	0.089
Dataset	560	559	0.082
Dataset	561	560	0.075
Dataset	562	561	0.068
Dataset	563	562	0.062
Dataset	564	563	0.056
Dataset	565	564	0.051
Dataset	566	565	0.046
Dataset	567	566	0.041
Dataset	568	567	0.037
Dataset	569	568	0.033
Dataset	570	569	0.029
Dataset	571	570	0.026
Dataset	572	571	0.023
Dataset	573	572	0.02
Dataset	574	573	0.017
Dataset	575	574	0.015
Dataset	576	575	0.013
Dataset	577	576	0.011
Dataset	578	577	0.009
Dataset	579	578	0.008
Dataset	580	579	0.006
Dataset	581	580	0.005
Dataset	582	581	0.004
Dataset	583	582	0.003
Dataset	584	583	0.002
Dataset	585	584	0.002
Dataset	586	585	0.001
Dataset	587	586	0.001
Dataset	588	587	0.001
Dataset	589	588	0.001
Dataset	590	589	0.001
Dataset	591	590	0.001
Dataset	592	591	0.001
Dataset	593	592	0
Dataset	594	593	0
Dataset	595	594	0
Dataset	596	595	0
Dataset	597	596	0
Dataset	598	597	0
Dataset	599	598	0
Dataset	600	599	0
Dataset	601	600	0
Dataset	602	601	-0.001
Dataset	603	602	-0.001
Dataset	604	603	-0.001
Dataset	605	604	-0.001
Dataset	606	605	-0.002
Dataset	607	606	-0.002
Dataset	608	607	-0.001
Dataset	609	608	-0.001
Dataset	610	609	-0.001
Dataset	611	610	-0.001
Dataset	612	611	-0.001
Dataset	613	612	-0.001
Dataset	614	613	-0.001
Dataset	615	614	-0.001
Dataset	616	615	-0.001
Dataset	617	616	-0.001
Dataset	618	617	-0.001
Dataset	619	618	-0.001
Dataset	620	619	-0.001
Dataset	621	620	-0.001
Dataset	622	621	-0.001
Dataset	623	622	-0.002
Dataset	624	623	-0.002
Dataset	625	624	-0.002
Dataset	626	625	-0.002
Dataset	627	626	-0.002
Dataset	628	627	-0.002
Dataset	629	628	-0.002
Dataset	630	629	-0.002
Dataset	631	630	-0.002
Dataset	632	631	-0.002
Dataset	633	632	-0.002
Dataset	634	633	-0.002
Dataset	635	634	-0.002
Dataset	636	635	-0.002
Dataset	637	636	-0.002
Dataset	638	637	-0.002
Dataset	639	638	-0.002
Dataset	640	639	-0.002
Dataset	641	640	-0.002
Dataset	642	641	-0.002
Dataset	643	642	-0.002
Dataset	644	643	-0.002
Dataset	645	644	-0.002
Dataset	646	645	-0.002
Dataset	647	646	-0.001
Dataset	648	647	-0.001
Dataset	649	648	-0.001
Dataset	650	649	0
Dataset	651	650	0
Dataset	652	651	0
Dataset	653	652	0.001
Dataset	654	653	0.001
Dataset	655	654	0.001
Dataset	656	655	0.001
Dataset	657	656	0.001
Dataset	658	657	0.001
Dataset	659	658	0.001
Dataset	660	659	0.001
Dataset	661	660	0.001
Dataset	662	661	0
Dataset	663	662	0
Dataset	664	663	0
Dataset	665	664	-0.001
Dataset	666	665	-0.001
Dataset	667	666	-0.001
Dataset	668	667	-0.001
Dataset	669	668	-0.001
Dataset	670	669	-0.002
Dataset	671	670	-0.002
Dataset	672	671	-0.002
Dataset	673	672	-0.002
Dataset	674	673	-0.002
Dataset	675	674	-0.002
Dataset	676	675	-0.002
Dataset	677	676	-0.002
Dataset	678	677	-0.002
Dataset	679	678	-0.001
Dataset	680	679	-0.001
Dataset	681	680	-0.001
Dataset	682	681	-0.001
Dataset	683	682	-0.001
Dataset	684	683	-0.001
Dataset	685	684	-0.001
Dataset	686	685	-0.001
Dataset	687	686	-0.001
Dataset	688	687	-0.001
Dataset	689	688	-0.001
Dataset	690	689	-0.001
Dataset	691	690	-0.001
Dataset	692	691	-0.002
Dataset	693	692	-0.002
Dataset	694	693	-0.003
Dataset	695	694	-0.003
Dataset	696	695	-0.003
Dataset	697	696	-0.004
Dataset	698	697	-0.004
Dataset	699	698	-0.004
Dataset	700	699	-0.004
Dataset	701	700	-0.004
Dataset	702	701	-0.005
Dataset	703	702	-0.005
Dataset	704	703	-0.005
Dataset	705	704	-0.005
Dataset	706	705	-0.004
Dataset	707	706	-0.004
Dataset	708	707	-0.004
Dataset	709	708	-0.004
Dataset	710	709	-0.003
Dataset	711	710	-0.003
Dataset	712	711	-0.003
Dataset	713	712	-0.003
Dataset	714	713	-0.003
Dataset	715	714	-0.002
Dataset	716	715	-0.002
Dataset	717	716	-0.001
Dataset	718	717	-0.001
Dataset	719	718	-0.001
Dataset	720	719	-0.001
Dataset	721	720	-0.001
Dataset	722	721	-0.001
Dataset	723	722	-0.001
Dataset	724	723	-0.001
Dataset	725	724	-0.001
Dataset	726	725	-0.001
Dataset	727	726	-0.001
Dataset	728	727	-0.001
Dataset	729	728	-0.001
Dataset	730	729	-0.001
Dataset	731	730	-0.002
Dataset	732	731	-0.002
Dataset	733	732	-0.002
Dataset	734	733	-0.003
Dataset	735	734	-0.003
Dataset	736	735	-0.003
Dataset	737	736	-0.003
Dataset	738	737	-0.003
Dataset	739	738	-0.003
Dataset	740	739	-0.003
Dataset	741	740	-0.002
Dataset	742	741	-0.002
Dataset	743	742	-0.002
Dataset	744	743	-0.002
Dataset	745	744	-0.001
Dataset	746	745	-0.001
Dataset	747	746	-0.001
Dataset	748	747	0
Dataset	749	748	0
Dataset	750	749	0
Dataset	751	750	0
Dataset	752	751	0
Dataset	753	752	0
Dataset	754	753	0
Dataset	755	754	0
Dataset	756	755	-0.001
Dataset	757	756	-0.001
Dataset	758	757	-0.001
Dataset	759	758	-0.002
Dataset	760	759	-0.002
Dataset	761	760	-0.002
Dataset	762	761	-0.002
Dataset	763	762	-0.002
Dataset	764	763	0
Dataset	765	764	0.006
Dataset	766	765	0.016
Dataset	767	766	0.033
Dataset	768	767	0.059
Dataset	769	768	0.091
Dataset	770	769	0.13
Dataset	771	770	0.173
Dataset	772	771	0.217
Dataset	773	772	0.262
Dataset	774	773	0.306
Dataset	775	774	0.35
Dataset	776	775	0.392
Dataset	777	776	0.433
Dataset	778	777	0.471
Dataset	779	778	0.505
Dataset	780	779	0.534
Dataset	781	780	0.556
Dataset	782	781	0.568
Dataset	783	782	0.571
Dataset	784	783	0.564
Dataset	785	784	0.549
Dataset	786	785	0.528
Dataset	787	786	0.503
Dataset	788	787	0.477
Dataset	789	788	0.449
Dataset	790	789	0.422
Dataset	791	790	0.393
Dataset	792	791	0.365
Dataset	793	792	0.338
Dataset	794	793	0.311
Dataset	795	794	0.286
Dataset	796	795	0.263
Dataset	797	796	0.241
Dataset	798	797	0.221
Dataset	799	798	0.203
Dataset	800	799	0.186
Dataset	801	800	0.171
Dataset	802	801	0.157
Dataset	803	802	0.144
Dataset	804	803	0.133
Dataset	805	804	0.122
Dataset	806	805	0.112
Dataset	807	806	0.103
Dataset	808	807	0.094
Dataset	809	808	0.086
Dataset	810	809	0.079
Dataset	811	810	0.073
Dataset	812	811	0.067
Dataset	813	812	0.061
Dataset	814	813	0.055
Dataset	815	814	0.05
Dataset	816	815	0.044
Dataset	817	816	0.039
Dataset	818	817	0.034
Dataset	819	818	0.03
Dataset	820	819	0.026
Dataset	821	820	0.022
Dataset	822	821	0.019
Dataset	823	822	0.016
Dataset	824	823	0.013
Dataset	825	824	0.01
Dataset	826	825	0.008
Dataset	827	826	0.006
Dataset	828	827	0.004
Dataset	829	828	0.002
Dataset	830	829	0.001
Dataset	831	830	0.001
Dataset	832	831	0.001
Dataset	833	832	0.001
Dataset	834	833	0.001
Dataset	835	834	0.002
Dataset	836	835	0.002
Dataset	837	836	0.002
Dataset	838	837	0.002
Dataset	839	838	0.001
Dataset	840	839	0.001
Dataset	841	840	0.001
Dataset	842	841	0
Dataset	843	842	0
Dataset	844	843	-0.001
Dataset	845	844	-0.001
Dataset	846	845	-0.002
Dataset	847	846	-0.002
Dataset	848	847	-0.003
Dataset	849	848	-0.004
Dataset	850	849	-0.005
Dataset	851	850	-0.005
Dataset	852	851	-0.006
Dataset	853	852	-0.006
Dataset	854	853	-0.007
Dataset	855	854	-0.007
Dataset	856	855	-0.007
Dataset	857	856	-0.007
Dataset	858	857	-0.007
Dataset	859	858	-0.006
Dataset	860	859	-0.006
Dataset	861	860	-0.006
Dataset	862	861	-0.006
Dataset	863	862	-0.005
Dataset	864	863	-0.005
Dataset	865	864	-0.005
Dataset	866	865	-0.005
Dataset	867	866	-0.004
Dataset	868	867	-0.004
Dataset	869	868	-0.004
Dataset	870	869	-0.004
Dataset	871	870	-0.004
Dataset	872	871	-0.004
Dataset	873	872	-0.004
Dataset	874	873	-0.005
Dataset	875	874	-0.005
Dataset	876	875	-0.005
Dataset	877	876	-0.005
Dataset	878	877	-0.006
Dataset	879	878	-0.006
Dataset	880	879	-0.006
Dataset	881	880	-0.006
Dataset	882	881	-0.006
Dataset	883	882	-0.006
Dataset	884	883	-0.007
Dataset	885	884	-0.007
Dataset	886	885	-0.006
Dataset	887	886	-0.006
Dataset	888	887	-0.006
Dataset	889	888	-0.006
Dataset	890	889	-0.006
Dataset	891	890	-0.005
Dataset	892	891	-0.005
Dataset	893	892	-0.005
Dataset	894	893	-0.005
Dataset	895	894	-0.004
Dataset	896	895	-0.004
Dataset	897	896	-0.004
Dataset	898	897	-0.004
Dataset	899	898	-0.004
Dataset	900	899	-0.004
Dataset	901	900	-0.004
Dataset	902	901	-0.004
Dataset	903	902	-0.005
Dataset	904	903	-0.005
Dataset	905	904	-0.005
Dataset	906	905	-0.005
Dataset	907	906	-0.005
Dataset	908	907	-0.005
Dataset	909	908	-0.006
Dataset	910	909	-0.006
Dataset	911	910	-0.006
Dataset	912	911	-0.006
Dataset	913	912	-0.006
Dataset	914	913	-0.006
Dataset	915	914	-0.006
Dataset	916	915	-0.006
Dataset	917	916	-0.006
Dataset	918	917	-0.006
Dataset	919	918	-0.007
Dataset	920	919	-0.007
Dataset	921	920	-0.007
Dataset	922	921	-0.007
Dataset	923	922	-0.007
Dataset	924	923	-0.007
Dataset	925	924	-0.007
Dataset	926	925	-0.007
Dataset	927	926	-0.007
Dataset	928	927	-0.007
Dataset	929	928	-0.006
Dataset	930	929	-0.006
Dataset	931	930	-0.006
Dataset	932	931	-0.006
Dataset	933	932	-0.005
Dataset	934	933	-0.005
Dataset	935	934	-0.005
Dataset	936	935	-0.005
Dataset	937	936	-0.005
Dataset	938	937	-0.005
Dataset	939	938	-0.005
Dataset	940	939	-0.005
Dataset	941	940	-0.005
Dataset	942	941	-0.006
Dataset	943	942	-0.006
Dataset	944	943	-0.006
Dataset	945	944	-0.006
Dataset	946	945	-0.006
Dataset	947	946	-0.006
Dataset	948	947	-0.006
Dataset	949	948	-0.006
Dataset	950	949	-0.007
Dataset	951	950	-0.006
Dataset	952	951	-0.007
Dataset	953	952	-0.006
Dataset	954	953	-0.006
Dataset	955	954	-0.006
Dataset	956	955	-0.006
Dataset	957	956	-0.006
Dataset	958	957	-0.006
Dataset	959	958	-0.006
Dataset	960	959	-0.006
Dataset	961	960	-0.005
Dataset	962	961	-0.005
Dataset	963	962	-0.005
Dataset	964	963	-0.005
Dataset	965	964	-0.005
Dataset	966	965	-0.004
Dataset	967	966	-0.004
Dataset	968	967	-0.004
Dataset	969	968	-0.004
Dataset	970	969	-0.004
Dataset	971	970	-0.004
Dataset	972	971	-0.004
Dataset	973	972	-0.004
Dataset	974	973	-0.004
Dataset	975	974	-0.004
Dataset	976	975	-0.003
Dataset	977	976	-0.003
Dataset	978	977	-0.003
Dataset	979	978	-0.003
Dataset	980	979	-0.002
Dataset	981	980	-0.003
Dataset	982	981	-0.003
Dataset	983	982	-0.003
Dataset	984	983	-0.002
Dataset	985	984	-0.002
Dataset	986	985	-0.002
Dataset	987	986	-0.002
Dataset	988	987	-0.002
Dataset	989	988	-0.002
Dataset	990	989	-0.002
Dataset	991	990	-0.003
Dataset	992	991	-0.003
Dataset	993	992	-0.003
Dataset	994	993	-0.004
Dataset	995	994	-0.004
Dataset	996	995	-0.004
Dataset	997	996	-0.004
Dataset	998	997	-0.004
Dataset	999	998	-0.004
Dataset	1000	999	-0.004
Dataset	1001	1000	-0.005
Dataset	1002	1001	-0.004
Dataset	1003	1002	-0.004
Dataset	1004	1003	-0.004
Dataset	1005	1004	-0.003
Dataset	1006	1005	-0.003
Dataset	1007	1006	-0.003
Dataset	1008	1007	-0.003
Dataset	1009	1008	-0.002
Dataset	1010	1009	-0.003
Dataset	1011	1010	-0.003
Dataset	1012	1011	-0.003
Dataset	1013	1012	-0.002
Dataset	1014	1013	0
Dataset	1015	1014	0.006
Dataset	1016	1015	0.016
Dataset	1017	1016	0.032
Dataset	1018	1017	0.056
Dataset	1019	1018	0.087
Dataset	1020	1019	0.124
Dataset	1021	1020	0.165
Dataset	1022	1021	0.208
Dataset	1023	1022	0.252
Dataset	1024	1023	0.295
Dataset	1025	1024	0.338
Dataset	1026	1025	0.379
Dataset	1027	1026	0.419
Dataset	1028	1027	0.457
Dataset	1029	1028	0.491
Dataset	1030	1029	0.519
Dataset	1031	1030	0.542
Dataset	1032	1031	0.555
Dataset	1033	1032	0.559
Dataset	1034	1033	0.553
Dataset	1035	1034	0.54
Dataset	1036	1035	0.52
Dataset	1037	1036	0.497
Dataset	1038	1037	0.471
Dataset	1039	1038	0.445
Dataset	1040	1039	0.417
Dataset	1041	1040	0.39
Dataset	1042	1041	0.362
Dataset	1043	1042	0.335
Dataset	1044	1043	0.309
Dataset	1045	1044	0.284
Dataset	1046	1045	0.261
Dataset	1047	1046	0.239
Dataset	1048	1047	0.219
Dataset	1049	1048	0.2
Dataset	1050	1049	0.183
Dataset	1051	1050	0.167
Dataset	1052	1051	0.153
Dataset	1053	1052	0.14
Dataset	1054	1053	0.128
Dataset	1055	1054	0.117
Dataset	1056	1055	0.106
Dataset	1057	1056	0.097
Dataset	1058	1057	0.089
Dataset	1059	1058	0.081
Dataset	1060	1059	0.074
Dataset	1061	1060	0.068
Dataset	1062	1061	0.062
Dataset	1063	1062	0.057
Dataset	1064	1063	0.051
Dataset	1065	1064	0.046
Dataset	1066	1065	0.042
Dataset	1067	1066	0.038
Dataset	1068	1067	0.034
Dataset	1069	1068	0.03
Dataset	1070	1069	0.027
Dataset	1071	1070	0.024
Dataset	1072	1071	0.021
Dataset	1073	1072	0.018
Dataset	1074	1073	0.015
Dataset	1075	1074	0.013
Dataset	1076	1075	0.011
Dataset	1077	1076	0.009
Dataset	1078	1077	0.007
Dataset	1079	1078	0.005
Dataset	1080	1079	0.004
Dataset	1081	1080	0.003
Dataset	1082	1081	0.001
Dataset	1083	1082	0.001
Dataset	1084	1083	0
Dataset	1085	1084	0
Dataset	1086	1085	0
Dataset	1087	1086	0
Dataset	1088	1087	0
Dataset	1089	1088	0
Dataset	1090	1089	0
Dataset	1091	1090	0
Dataset	1092	1091	0
Dataset	1093	1092	0
Dataset	1094	1093	-0.001
Dataset	1095	1094	-0.001
Dataset	1096	1095	-0.001
Dataset	1097	1096	-0.002
Dataset	1098	1097	-0.002
Dataset	1099	1098	-0.003
Dataset	1100	1099	-0.003
Dataset	1101	1100	-0.004
Dataset	1102	1101	-0.004
Dataset	1103	1102	-0.004
Dataset	1104	1103	-0.004
Dataset	1105	1104	-0.004
Dataset	1106	1105	-0.004
Dataset	1107	1106	-0.005
Dataset	1108	1107	-0.005
Dataset	1109	1108	-0.005
Dataset	1110	1109	-0.005
Dataset	1111	1110	-0.005
Dataset	1112	1111	-0.004
Dataset	1113	1112	-0.004
Dataset	1114	1113	-0.004
Dataset	1115	1114	-0.004
Dataset	1116	1115	-0.004
Dataset	1117	1116	-0.004
Dataset	1118	1117	-0.004
Dataset	1119	1118	-0.004
Dataset	1120	1119	-0.004
Dataset	1121	1120	-0.004
Dataset	1122	1121	-0.004
Dataset	1123	1122	-0.004
Dataset	1124	1123	-0.003
Dataset	1125	1124	-0.003
Dataset	1126	1125	-0.003
Dataset	1127	1126	-0.003
Dataset	1128	1127	-0.003
Dataset	1129	1128	-0.003
Dataset	1130	1129	-0.003
Dataset	1131	1130	-0.002
Dataset	1132	1131	-0.002
Dataset	1133	1132	-0.002
Dataset	1134	1133	-0.002
Dataset	1135	1134	-0.002
Dataset	1136	1135	-0.002
Dataset	1137	1136	-0.002
Dataset	1138	1137	-0.002
Dataset	1139	1138	-0.003
Dataset	1140	1139	-0.003
Dataset	1141	1140	-0.003
Dataset	1142	1141	-0.003
Dataset	1143	1142	-0.003
Dataset	1144	1143	-0.003
Dataset	1145	1144	-0.003
Dataset	1146	1145	-0.003
Dataset	1147	1146	-0.004
Dataset	1148	1147	-0.004
Dataset	1149	1148	-0.004
Dataset	1150	1149	-0.003
Dataset	1151	1150	-0.003
Dataset	1152	1151	-0.003
Dataset	1153	1152	-0.003
Dataset	1154	1153	-0.003
Dataset	1155	1154	-0.003
Dataset	1156	1155	-0.003
Dataset	1157	1156	-0.003
Dataset	1158	1157	-0.002
Dataset	1159	1158	-0.002
Dataset	1160	1159	-0.002
Dataset	1161	1160	-0.002
Dataset	1162	1161	-0.002
Dataset	1163	1162	-0.002
Dataset	1164	1163	-0.002
Dataset	1165	1164	-0.002
Dataset	1166	1165	-0.002
Dataset	1167	1166	-0.002
Dataset	1168	1167	-0.002
Dataset	1169	1168	-0.002
Dataset	1170	1169	-0.001
Dataset	1171	1170	-0.001
Dataset	1172	1171	-0.001
Dataset	1173	1172	-0.001
Dataset	1174	1173	-0.001
Dataset	1175	1174	-0.001
Dataset	1176	1175	0
Dataset	1177	1176	0
Dataset	1178	1177	0
Dataset	1179	1178	0
Dataset	1180	1179	0
Dataset	1181	1180	0
Dataset	1182	1181	0
Dataset	1183	1182	0
Dataset	1184	1183	0
Dataset	1185	1184	0
Dataset	1186	1185	-0.001
Dataset	1187	1186	-0.001
Dataset	1188	1187	-0.001
Dataset	1189	1188	-0.001
Dataset	1190	1189	-0.002
Dataset	1191	1190	-0.002
Dataset	1192	1191	-0.002
Dataset	1193	1192	-0.002
Dataset	1194	1193	-0.002
Dataset	1195	1194	-0.002
Dataset	1196	1195	-0.002
Dataset	1197	1196	-0.002
Dataset	1198	1197	-0.002
Dataset	1199	1198	-0.002
Dataset	1200	1199	-0.002
Dataset	1201	1200	-0.002
Dataset	1202	1201	-0.001
Dataset	1203	1202	-0.001
Dataset	1204	1203	-0.001
Dataset	1205	1204	0
Dataset	1206	1205	0
Dataset	1207	1206	0.001
Dataset	1208	1207	0.001
Dataset	1209	1208	0.001
Dataset	1210	1209	0.001
Dataset	1211	1210	0.001
Dataset	1212	1211	0.001
Dataset	1213	1212	0.001
Dataset	1214	1213	0.001
Dataset	1215	1214	0.001
Dataset	1216	1215	0
Dataset	1217	1216	0
Dataset	1218	1217	0
Dataset	1219	1218	-0.001
Dataset	1220	1219	-0.001
Dataset	1221	1220	-0.002
Dataset	1222	1221	-0.002
Dataset	1223	1222	-0.002
Dataset	1224	1223	-0.002
Dataset	1225	1224	-0.002
Dataset	1226	1225	-0.002
Dataset	1227	1226	-0.002
Dataset	1228	1227	-0.002
Dataset	1229	1228	-0.001
Dataset	1230	1229	-0.001
Dataset	1231	1230	-0.001
Dataset	1232	1231	-0.001
Dataset	1233	1232	-0.001
Dataset	1234	1233	-0.001
Dataset	1235	1234	-0.001
Dataset	1236	1235	-0.001
Dataset	1237	1236	-0.001
Dataset	1238	1237	-0.001
Dataset	1239	1238	-0.001
Dataset	1240	1239	-0.001
Dataset	1241	1240	-0.001
Dataset	1242	1241	-0.001
Dataset	1243	1242	-0.001
Dataset	1244	1243	-0.001
Dataset	1245	1244	-0.001
Dataset	1246	1245	-0.001
Dataset	1247	1246	-0.001
Dataset	1248	1247	-0.001
Dataset	1249	1248	-0.001
Dataset	1250	1249	-0.002
Dataset	1251	1250	-0.002
Dataset	1252	1251	-0.002
Dataset	1253	1252	-0.002
Dataset	1254	1253	-0.001
Dataset	1255	1254	-0.001
Dataset	1256	1255	-0.001
Dataset	1257	1256	-0.001
Dataset	1258	1257	-0.001
Dataset	1259	1258	-0.002
Dataset	1260	1259	-0.002
Dataset	1261	1260	-0.003
Dataset	1262	1261	-0.002
Dataset	1263	1262	-0.001
Dataset	1264	1263	0.002
Dataset	1265	1264	0.008
Dataset	1266	1265	0.019
Dataset	1267	1266	0.036
Dataset	1268	1267	0.06
Dataset	1269	1268	0.092
Dataset	1270	1269	0.129
Dataset	1271	1270	0.17
Dataset	1272	1271	0.213
Dataset	1273	1272	0.256
Dataset	1274	1273	0.3
Dataset	1275	1274	0.342
Dataset	1276	1275	0.383
Dataset	1277	1276	0.422
Dataset	1278	1277	0.459
Dataset	1279	1278	0.492
Dataset	1280	1279	0.52
Dataset	1281	1280	0.54
Dataset	1282	1281	0.552
Dataset	1283	1282	0.555
Dataset	1284	1283	0.548
Dataset	1285	1284	0.534
Dataset	1286	1285	0.513
Dataset	1287	1286	0.489
Dataset	1288	1287	0.463
Dataset	1289	1288	0.436
Dataset	1290	1289	0.409
Dataset	1291	1290	0.381
Dataset	1292	1291	0.353
Dataset	1293	1292	0.326
Dataset	1294	1293	0.301
Dataset	1295	1294	0.276
Dataset	1296	1295	0.253
Dataset	1297	1296	0.232
Dataset	1298	1297	0.213
Dataset	1299	1298	0.195
Dataset	1300	1299	0.178
Dataset	1301	1300	0.164
Dataset	1302	1301	0.15
Dataset	1303	1302	0.137
Dataset	1304	1303	0.125
Dataset	1305	1304	0.115
Dataset	1306	1305	0.105
Dataset	1307	1306	0.096
Dataset	1308	1307	0.087
Dataset	1309	1308	0.08
Dataset	1310	1309	0.072
Dataset	1311	1310	0.066
Dataset	1312	1311	0.059
Dataset	1313	1312	0.053
Dataset	1314	1313	0.048
Dataset	1315	1314	0.043
Dataset	1316	1315	0.039
Dataset	1317	1316	0.034
Dataset	1318	1317	0.03
Dataset	1319	1318	0.027
Dataset	1320	1319	0.024
Dataset	1321	1320	0.021
Dataset	1322	1321	0.018
Dataset	1323	1322	0.015
Dataset	1324	1323	0.013
Dataset	1325	1324	0.011
Dataset	1326	1325	0.009
Dataset	1327	1326	0.007
Dataset	1328	1327	0.005
Dataset	1329	1328	0.004
Dataset	1330	1329	0.002
Dataset	1331	1330	0.001
Dataset	1332	1331	0
Dataset	1333	1332	-0.001
Dataset	1334	1333	-0.001
Dataset	1335	1334	-0.002
Dataset	1336	1335	-0.002
Dataset	1337	1336	-0.003
Dataset	1338	1337	-0.003
Dataset	1339	1338	-0.003
Dataset	1340	1339	-0.003
Dataset	1341	1340	-0.003
Dataset	1342	1341	-0.003
Dataset	1343	1342	-0.004
Dataset	1344	1343	-0.004
Dataset	1345	1344	-0.004
Dataset	1346	1345	-0.004
Dataset	1347	1346	-0.004
Dataset	1348	1347	-0.004
Dataset	1349	1348	-0.004
Dataset	1350	1349	-0.004
Dataset	1351	1350	-0.004
Dataset	1352	1351	-0.004
Dataset	1353	1352	-0.005
Dataset	1354	1353	-0.005
Dataset	1355	1354	-0.005
Dataset	1356	1355	-0.005
Dataset	1357	1356	-0.005
Dataset	1358	1357	-0.005
Dataset	1359	1358	-0.006
Dataset	1360	1359	-0.006
Dataset	1361	1360	-0.006
Dataset	1362	1361	-0.005
Dataset	1363	1362	-0.005
Dataset	1364	1363	-0.005
Dataset	1365	1364	-0.005
Dataset	1366	1365	-0.005
Dataset	1367	1366	-0.005
Dataset	1368	1367	-0.005
Dataset	1369	1368	-0.004
Dataset	1370	1369	-0.004
Dataset	1371	1370	-0.004
Dataset	1372	1371	-0.004
Dataset	1373	1372	-0.004
Dataset	1374	1373	-0.004
Dataset	1375	1374	-0.004
Dataset	1376	1375	-0.004
Dataset	1377	1376	-0.004
Dataset	1378	1377	-0.004
Dataset	1379	1378	-0.005
Dataset	1380	1379	-0.005
Dataset	1381	1380	-0.005
Dataset	1382	1381	-0.006
Dataset	1383	1382	-0.006
Dataset	1384	1383	-0.006
Dataset	1385	1384	-0.007
Dataset	1386	1385	-0.007
Dataset	1387	1386	-0.007
Dataset	1388	1387	-0.007
Dataset	1389	1388	-0.007
Dataset	1390	1389	-0.007
Dataset	1391	1390	-0.007
Dataset	1392	1391	-0.007
Dataset	1393	1392	-0.007
Dataset	1394	1393	-0.007
Dataset	1395	1394	-0.007
Dataset	1396	1395	-0.007
Dataset	1397	1396	-0.007
Dataset	1398	1397	-0.007
Dataset	1399	1398	-0.006
Dataset	1400	1399	-0.006
Dataset	1401	1400	-0.006
Dataset	1402	1401	-0.006
Dataset	1403	1402	-0.006
Dataset	1404	1403	-0.006
Dataset	1405	1404	-0.006
Dataset	1406	1405	-0.006
Dataset	1407	1406	-0.006
Dataset	1408	1407	-0.005
Dataset	1409	1408	-0.005
Dataset	1410	1409	-0.005
Dataset	1411	1410	-0.005
Dataset	1412	1411	-0.005
Dataset	1413	1412	-0.005
Dataset	1414	1413	-0.005
Dataset	1415	1414	-0.005
Dataset	1416	1415	-0.005
Dataset	1417	1416	-0.005
Dataset	1418	1417	-0.005
Dataset	1419	1418	-0.005
Dataset	1420	1419	-0.005
Dataset	1421	1420	-0.005
Dataset	1422	1421	-0.005
Dataset	1423	1422	-0.005
Dataset	1424	1423	-0.005
Dataset	1425	1424	-0.005
Dataset	1426	1425	-0.005
Dataset	1427	1426	-0.005
Dataset	1428	1427	-0.005
Dataset	1429	1428	-0.005
Dataset	1430	1429	-0.004
Dataset	1431	1430	-0.003
Dataset	1432	1431	-0.003
Dataset	1433	1432	-0.002
Dataset	1434	1433	-0.002
Dataset	1435	1434	-0.002
Dataset	1436	1435	-0.001
Dataset	1437	1436	-0.001
Dataset	1438	1437	-0.002
Dataset	1439	1438	-0.002
Dataset	1440	1439	-0.002
Dataset	1441	1440	-0.002
Dataset	1442	1441	-0.002
Dataset	1443	1442	-0.002
Dataset	1444	1443	-0.002
Dataset	1445	1444	-0.003
Dataset	1446	1445	-0.003
Dataset	1447	1446	-0.004
Dataset	1448	1447	-0.004
Dataset	1449	1448	-0.005
Dataset	1450	1449	-0.005
Dataset	1451	1450	-0.005
Dataset	1452	1451	-0.005
Dataset	1453	1452	-0.006
Dataset	1454	1453	-0.006
Dataset	1455	1454	-0.006
Dataset	1456	1455	-0.006
Dataset	1457	1456	-0.006
Dataset	1458	1457	-0.006
Dataset	1459	1458	-0.005
Dataset	1460	1459	-0.005
Dataset	1461	1460	-0.005
Dataset	1462	1461	-0.004
Dataset	1463	1462	-0.004
Dataset	1464	1463	-0.004
Dataset	1465	1464	-0.004
Dataset	1466	1465	-0.003
Dataset	1467	1466	-0.003
Dataset	1468	1467	-0.003
Dataset	1469	1468	-0.003
Dataset	1470	1469	-0.003
Dataset	1471	1470	-0.002
Dataset	1472	1471	-0.003
Dataset	1473	1472	-0.003
Dataset	1474	1473	-0.003
Dataset	1475	1474	-0.003
Dataset	1476	1475	-0.003
Dataset	1477	1476	-0.003
Dataset	1478	1477	-0.003
Dataset	1479	1478	-0.003
Dataset	1480	1479	-0.003
Dataset	1481	1480	-0.003
Dataset	1482	1481	-0.003
Dataset	1483	1482	-0.003
Dataset	1484	1483	-0.003
Dataset	1485	1484	-0.004
Dataset	1486	1485	-0.003
Dataset	1487	1486	-0.004
Dataset	1488	1487	-0.003
Dataset	1489	1488	-0.003
Dataset	1490	1489	-0.003
Dataset	1491	1490	-0.003
Dataset	1492	1491	-0.002
Dataset	1493	1492	-0.002
Dataset	1494	1493	-0.002
Dataset	1495	1494	-0.002
Dataset	1496	1495	-0.001
Dataset	1497	1496	-0.001
Dataset	1498	1497	-0.001
Dataset	1499	1498	-0.001
Dataset	1500	1499	-0.001
Dataset	1501	1500	0
Dataset	1502	1501	0
Dataset	1503	1502	0
Dataset	1504	1503	0
Dataset	1505	1504	0
Dataset	1506	1505	-0.001
Dataset	1507	1506	-0.001
Dataset	1508	1507	-0.001
Dataset	1509	1508	-0.002
Dataset	1510	1509	-0.002
Dataset	1511	1510	-0.002
Dataset	1512	1511	-0.001
Dataset	1513	1512	-0.001
Dataset	1514	1513	0.002
Dataset	1515	1514	0.007
Dataset	1516	1515	0.017
Dataset	1517	1516	0.033
Dataset	1518	1517	0.057
Dataset	1519	1518	0.088
Dataset	1520	1519	0.125
Dataset	1521	1520	0.166
Dataset	1522	1521	0.208
Dataset	1523	1522	0.252
Dataset	1524	1523	0.295
Dataset	1525	1524	0.337
Dataset	1526	1525	0.379
Dataset	1527	1526	0.418
Dataset	1528	1527	0.456
Dataset	1529	1528	0.489
Dataset	1530	1529	0.517
Dataset	1531	1530	0.538
Dataset	1532	1531	0.551
Dataset	1533	1532	0.554
Dataset	1534	1533	0.548
Dataset	1535	1534	0.534
Dataset	1536	1535	0.515
Dataset	1537	1536	0.491
Dataset	1538	1537	0.466
Dataset	1539	1538	0.439
Dataset	1540	1539	0.411
Dataset	1541	1540	0.383
Dataset	1542	1541	0.355
Dataset	1543	1542	0.328
Dataset	1544	1543	0.302
Dataset	1545	1544	0.278
Dataset	1546	1545	0.255
Dataset	1547	1546	0.233
Dataset	1548	1547	0.214
Dataset	1549	1548	0.196
Dataset	1550	1549	0.179
Dataset	1551	1550	0.163
Dataset	1552	1551	0.149
Dataset	1553	1552	0.136
Dataset	1554	1553	0.125
Dataset	1555	1554	0.114
Dataset	1556	1555	0.105
Dataset	1557	1556	0.096
Dataset	1558	1557	0.088
Dataset	1559	1558	0.081
Dataset	1560	1559	0.074
Dataset	1561	1560	0.068
Dataset	1562	1561	0.062
Dataset	1563	1562	0.056
Dataset	1564	1563	0.051
Dataset	1565	1564	0.045
Dataset	1566	1565	0.041
Dataset	1567	1566	0.037
Dataset	1568	1567	0.033
Dataset	1569	1568	0.029
Dataset	1570	1569	0.026
Dataset	1571	1570	0.022
Dataset	1572	1571	0.019
Dataset	1573	1572	0.016
Dataset	1574	1573	0.014
Dataset	1575	1574	0.011
Dataset	1576	1575	0.009
Dataset	1577	1576	0.007
Dataset	1578	1577	0.005
Dataset	1579	1578	0.004
Dataset	1580	1579	0.002
Dataset	1581	1580	0.001
Dataset	1582	1581	0
Dataset	1583	1582	0
Dataset	1584	1583	-0.001
Dataset	1585	1584	-0.001
Dataset	1586	1585	-0.001
Dataset	1587	1586	-0.002
Dataset	1588	1587	-0.002
Dataset	1589	1588	-0.002
Dataset	1590	1589	-0.002
Dataset	1591	1590	-0.002
Dataset	1592	1591	-0.002
Dataset	1593	1592	-0.002
Dataset	1594	1593	-0.003
Dataset	1595	1594	-0.003
Dataset	1596	1595	-0.003
Dataset	1597	1596	-0.004
Dataset	1598	1597	-0.004
Dataset	1599	1598	-0.004
Dataset	1600	1599	-0.004
Dataset	1601	1600	-0.004
Dataset	1602	1601	-0.005
Dataset	1603	1602	-0.005
Dataset	1604	1603	-0.004
Dataset	1605	1604	-0.004
Dataset	1606	1605	-0.005
Dataset	1607	1606	-0.005
Dataset	1608	1607	-0.005
Dataset	1609	1608	-0.005
Dataset	1610	1609	-0.005
Dataset	1611	1610	-0.006
Dataset	1612	1611	-0.006
Dataset	1613	1612	-0.006
Dataset	1614	1613	-0.006
Dataset	1615	1614	-0.006
Dataset	1616	1615	-0.006
Dataset	1617	1616	-0.006
Dataset	1618	1617	-0.006
Dataset	1619	1618	-0.006
Dataset	1620	1619	-0.006
Dataset	1621	1620	-0.006
Dataset	1622	1621	-0.006
Dataset	1623	1622	-0.006
Dataset	1624	1623	-0.006
Dataset	1625	1624	-0.006
Dataset	1626	1625	-0.006
Dataset	1627	1626	-0.006
Dataset	1628	1627	-0.005
Dataset	1629	1628	-0.005
Dataset	1630	1629	-0.005
Dataset	1631	1630	-0.004
Dataset	1632	1631	-0.004
Dataset	1633	1632	-0.004
Dataset	1634	1633	-0.003
Dataset	1635	1634	-0.003
Dataset	1636	1635	-0.003
Dataset	1637	1636	-0.002
Dataset	1638	1637	-0.002
Dataset	1639	1638	-0.002
Dataset	1640	1639	-0.002
Dataset	1641	1640	-0.002
Dataset	1642	1641	-0.002
Dataset	1643	1642	-0.002
Dataset	1644	1643	-0.002
Dataset	1645	1644	-0.002
Dataset	1646	1645	-0.002
Dataset	1647	1646	-0.002
Dataset	1648	1647	-0.002
Dataset	1649	1648	-0.002
Dataset	1650	1649	-0.003
Dataset	1651	1650	-0.002
Dataset	1652	1651	-0.002
Dataset	1653	1652	-0.002
Dataset	1654	1653	-0.002
Dataset	1655	1654	-0.002
Dataset	1656	1655	-0.002
Dataset	1657	1656	-0.002
Dataset	1658	1657	-0.002
Dataset	1659	1658	-0.002
Dataset	1660	1659	-0.002
Dataset	1661	1660	-0.002
Dataset	1662	1661	-0.002
Dataset	1663	1662	-0.002
Dataset	1664	1663	-0.002
Dataset	1665	1664	-0.002
Dataset	1666	1665	-0.002
Dataset	1667	1666	-0.002
Dataset	1668	1667	-0.002
Dataset	1669	1668	-0.001
Dataset	1670	1669	-0.001
Dataset	1671	1670	-0.001
Dataset	1672	1671	-0.002
Dataset	1673	1672	-0.002
Dataset	1674	1673	-0.002
Dataset	1675	1674	-0.003
Dataset	1676	1675	-0.003
Dataset	1677	1676	-0.003
Dataset	1678	1677	-0.004
Dataset	1679	1678	-0.004
Dataset	1680	1679	-0.004
Dataset	1681	1680	-0.004
Dataset	1682	1681	-0.004
Dataset	1683	1682	-0.004
Dataset	1684	1683	-0.004
Dataset	1685	1684	-0.004
Dataset	1686	1685	-0.004
Dataset	1687	1686	-0.004
Dataset	1688	1687	-0.004
Dataset	1689	1688	-0.004
Dataset	1690	1689	-0.004
Dataset	1691	1690	-0.004
Dataset	1692	1691	-0.004
Dataset	1693	1692	-0.004
Dataset	1694	1693	-0.004
Dataset	1695	1694	-0.004
Dataset	1696	1695	-0.004
Dataset	1697	1696	-0.004
Dataset	1698	1697	-0.004
Dataset	1699	1698	-0.004
Dataset	1700	1699	-0.004
Dataset	1701	1700	-0.004
Dataset	1702	1701	-0.005
Dataset	1703	1702	-0.005
Dataset	1704	1703	-0.005
Dataset	1705	1704	-0.005
Dataset	1706	1705	-0.005
Dataset	1707	1706	-0.005
Dataset	1708	1707	-0.005
Dataset	1709	1708	-0.005
Dataset	1710	1709	-0.005
Dataset	1711	1710	-0.005
Dataset	1712	1711	-0.005
Dataset	1713	1712	-0.004
Dataset	1714	1713	-0.004
Dataset	1715	1714	-0.004
Dataset	1716	1715	-0.004
Dataset	1717	1716	-0.004
Dataset	1718	1717	-0.004
Dataset	1719	1718	-0.004
Dataset	1720	1719	-0.004
Dataset	1721	1720	-0.004
Dataset	1722	1721	-0.004
Dataset	1723	1722	-0.004
Dataset	1724	1723	-0.004
Dataset	1725	1724	-0.004
Dataset	1726	1725	-0.004
Dataset	1727	1726	-0.004
Dataset	1728	1727	-0.004
Dataset	1729	1728	-0.004
Dataset	1730	1729	-0.004
Dataset	1731	1730	-0.003
Dataset	1732	1731	-0.003
Dataset	1733	1732	-0.003
Dataset	1734	1733	-0.003
Dataset	1735	1734	-0.003
Dataset	1736	1735	-0.003
Dataset	1737	1736	-0.002
Dataset	1738	1737	-0.002
Dataset	1739	1738	-0.002
Dataset	1740	1739	-0.002
Dataset	1741	1740	-0.001
Dataset	1742	1741	-0.001
Dataset	1743	1742	-0.001
Dataset	1744	1743	-0.001
Dataset	1745	1744	-0.001
Dataset	1746	1745	-0.001
Dataset	1747	1746	-0.001
Dataset	1748	1747	-0.001
Dataset	1749	1748	-0.001
Dataset	1750	1749	-0.001
Dataset	1751	1750	-0.001
Dataset	1752	1751	-0.001
Dataset	1753	1752	-0.001
Dataset	1754	1753	-0.001
Dataset	1755	1754	-0.001
Dataset	1756	1755	-0.001
Dataset	1757	1756	-0.001
Dataset	1758	1757	-0.001
Dataset	1759	1758	-0.001
Dataset	1760	1759	-0.001
Dataset	1761	1760	-0.001
Dataset	1762	1761	-0.001
Dataset	1763	1762	0
Dataset	1764	1763	0.002
Dataset	1765	1764	0.007
Dataset	1766	1765	0.017
Dataset	1767	1766	0.033
Dataset	1768	1767	0.055
Dataset	1769	1768	0.085
Dataset	1770	1769	0.12
Dataset	1771	1770	0.16
Dataset	1772	1771	0.201
Dataset	1773	1772	0.243
Dataset	1774	1773	0.284
Dataset	1775	1774	0.325
Dataset	1776	1775	0.365
Dataset	1777	1776	0.403
Dataset	1778	1777	0.438
Dataset	1779	1778	0.47
Dataset	1780	1779	0.497
Dataset	1781	1780	0.518
Dataset	1782	1781	0.53
Dataset	1783	1782	0.533
Dataset	1784	1783	0.527
Dataset	1785	1784	0.514
Dataset	1786	1785	0.495
Dataset	1787	1786	0.472
Dataset	1788	1787	0.448
Dataset	1789	1788	0.422
Dataset	1790	1789	0.395
Dataset	1791	1790	0.368
Dataset	1792	1791	0.342
Dataset	1793	1792	0.316
Dataset	1794	1793	0.291
Dataset	1795	1794	0.268
Dataset	1796	1795	0.246
Dataset	1797	1796	0.226
Dataset	1798	1797	0.207
Dataset	1799	1798	0.189
Dataset	1800	1799	0.173
Dataset	1801	1800	0.158
Dataset	1802	1801	0.145
Dataset	1803	1802	0.132
Dataset	1804	1803	0.121
Dataset	1805	1804	0.111
Dataset	1806	1805	0.101
Dataset	1807	1806	0.093
Dataset	1808	1807	0.084
Dataset	1809	1808	0.077
Dataset	1810	1809	0.07
Dataset	1811	1810	0.063
Dataset	1812	1811	0.057
Dataset	1813	1812	0.051
Dataset	1814	1813	0.046
Dataset	1815	1814	0.041
Dataset	1816	1815	0.036
Dataset	1817	1816	0.032
Dataset	1818	1817	0.028
Dataset	1819	1818	0.024
Dataset	1820	1819	0.021
Dataset	1821	1820	0.017
Dataset	1822	1821	0.014
Dataset	1823	1822	0.011
Dataset	1824	1823	0.009
Dataset	1825	1824	0.006
Dataset	1826	1825	0.004
Dataset	1827	1826	0.002
Dataset	1828	1827	0.001
Dataset	1829	1828	0
Dataset	1830	1829	0
Dataset	1831	1830	0
Dataset	1832	1831	-0.001
Dataset	1833	1832	-0.001
Dataset	1834	1833	-0.001
Dataset	1835	1834	-0.001
Dataset	1836	1835	-0.001
Dataset	1837	1836	-0.001
Dataset	1838	1837	-0.001
Dataset	1839	1838	0
Dataset	1840	1839	0
Dataset	1841	1840	0
Dataset	1842	1841	0
Dataset	1843	1842	-0.001
Dataset	1844	1843	-0.002
Dataset	1845	1844	-0.002
Dataset	1846	1845	-0.003
Dataset	1847	1846	-0.003
Dataset	1848	1847	-0.004
Dataset	1849	1848	-0.004
Dataset	1850	1849	-0.004
Dataset	1851	1850	-0.005
Dataset	1852	1851	-0.005
Dataset	1853	1852	-0.005
Dataset	1854	1853	-0.006
Dataset	1855	1854	-0.006
Dataset	1856	1855	-0.006
Dataset	1857	1856	-0.006
Dataset	1858	1857	-0.006
Dataset	1859	1858	-0.006
Dataset	1860	1859	-0.006
Dataset	1861	1860	-0.006
Dataset	1862	1861	-0.006
Dataset	1863	1862	-0.006
Dataset	1864	1863	-0.006
Dataset	1865	1864	-0.006
Dataset	1866	1865	-0.005
Dataset	1867	1866	-0.005
Dataset	1868	1867	-0.005
Dataset	1869	1868	-0.005
Dataset	1870	1869	-0.005
Dataset	1871	1870	-0.005
Dataset	1872	1871	-0.006
Dataset	1873	1872	-0.006
Dataset	1874	1873	-0.006
Dataset	1875	1874	-0.006
Dataset	1876	1875	-0.006
Dataset	1877	1876	-0.006
Dataset	1878	1877	-0.006
Dataset	1879	1878	-0.006
Dataset	1880	1879	-0.007
Dataset	1881	1880	-0.007
Dataset	1882	1881	-0.007
Dataset	1883	1882	-0.007
Dataset	1884	1883	-0.007
Dataset	1885	1884	-0.007
Dataset	1886	1885	-0.007
Dataset	1887	1886	-0.007
Dataset	1888	1887	-0.007
Dataset	1889	1888	-0.007
Dataset	1890	1889	-0.006
Dataset	1891	1890	-0.006
Dataset	1892	1891	-0.006
Dataset	1893	1892	-0.006
Dataset	1894	1893	-0.006
Dataset	1895	1894	-0.006
Dataset	1896	1895	-0.006
Dataset	1897	1896	-0.006
Dataset	1898	1897	-0.006
Dataset	1899	1898	-0.006
Dataset	1900	1899	-0.006
Dataset	1901	1900	-0.006
Dataset	1902	1901	-0.006
Dataset	1903	1902	-0.006
Dataset	1904	1903	-0.006
Dataset	1905	1904	-0.006
Dataset	1906	1905	-0.006
Dataset	1907	1906	-0.006
Dataset	1908	1907	-0.006
Dataset	1909	1908	-0.005
Dataset	1910	1909	-0.005
Dataset	1911	1910	-0.004
Dataset	1912	1911	-0.004
Dataset	1913	1912	-0.004
Dataset	1914	1913	-0.003
Dataset	1915	1914	-0.003
Dataset	1916	1915	-0.003
Dataset	1917	1916	-0.003
Dataset	1918	1917	-0.003
Dataset	1919	1918	-0.003
Dataset	1920	1919	-0.003
Dataset	1921	1920	-0.002
Dataset	1922	1921	-0.002
Dataset	1923	1922	-0.002
Dataset	1924	1923	-0.002
Dataset	1925	1924	-0.003
Dataset	1926	1925	-0.003
Dataset	1927	1926	-0.003
Dataset	1928	1927	-0.003
Dataset	1929	1928	-0.004
Dataset	1930	1929	-0.004
Dataset	1931	1930	-0.004
Dataset	1932	1931	-0.004
Dataset	1933	1932	-0.003
Dataset	1934	1933	-0.004
Dataset	1935	1934	-0.004
Dataset	1936	1935	-0.004
Dataset	1937	1936	-0.004
Dataset	1938	1937	-0.004
Dataset	1939	1938	-0.004
Dataset	1940	1939	-0.004
Dataset	1941	1940	-0.004
Dataset	1942	1941	-0.004
Dataset	1943	1942	-0.004
Dataset	1944	1943	-0.004
Dataset	1945	1944	-0.004
Dataset	1946	1945	-0.003
Dataset	1947	1946	-0.003
Dataset	1948	1947	-0.003
Dataset	1949	1948	-0.002
Dataset	1950	1949	-0.002
Dataset	1951	1950	-0.002
Dataset	1952	1951	-0.001
Dataset	1953	1952	-0.001
Dataset	1954	1953	-0.001
Dataset	1955	1954	-0.001
Dataset	1956	1955	-0.001
Dataset	1957	1956	-0.001
Dataset	1958	1957	-0.001
Dataset	1959	1958	-0.001
Dataset	1960	1959	-0.001
Dataset	1961	1960	-0.001
Dataset	1962	1961	-0.001
Dataset	1963	1962	-0.002
Dataset	1964	1963	-0.002
Dataset	1965	1964	-0.002
Dataset	1966	1965	-0.003
Dataset	1967	1966	-0.003
Dataset	1968	1967	-0.003
Dataset	1969	1968	-0.003
Dataset	1970	1969	-0.003
[truncated: 2,281 more rows]

## Sheet: Figure5c-right
	Models
	Model	Variable	Value	Confidence Interval (±)
	Independent	Kd (M)	1.195e-06
		n	0.176
		ΔH (kJ/mol)	-100
		Ka (Mˉ¹)	836522
		-TΔS (kJ/mol)	66.1941
		ΔG (kJ/mol)	-33.8055
		ΔS (J/mol·K)	-222.016
	Blank (linear)	intercept (µJ)	-8.63859
		slope	0.089
			Confidence Level (%)	0
X: Injection	Y: Area Data (µJ)	Injection Volume (µL)	Moles (Syringe)	Moles (Cell)	Mole Ratio	Cell Volume (µL)	Independent Model	Blank (linear) Model	Model Sum	Residual
1	-2.21055	0.48	2.736e-11	3.03232e-09	0.00902279	190	-1.89668	-8.54928	-10.446
2	-19.2149	2.97	1.96222e-10	2.98492e-09	0.0657379	190	-10.6359	-8.45997	-19.0959	-0.119032
3	-16.8356	2.97	3.62445e-10	2.93826e-09	0.123354	190	-8.53374	-8.37066	-16.9044	0.0688003
4	-14.4333	2.97	5.26069e-10	2.89233e-09	0.181884	190	-6.42	-8.28135	-14.7014	0.268047
5	-13.0708	2.97	6.87136e-10	2.84712e-09	0.241344	190	-4.63002	-8.19204	-12.8221	-0.248721
6	-11.5455	2.97	8.45685e-10	2.80261e-09	0.301749	190	-3.29723	-8.10273	-11.4	-0.145544
7	-10.3938	2.97	1.00176e-09	2.75881e-09	0.363112	190	-2.37093	-8.01342	-10.3843	-0.00946553
8	-9.44105	2.97	1.15539e-09	2.71568e-09	0.42545	190	-1.74073	-7.92411	-9.66484	0.223795
9	-9.10726	2.97	1.30662e-09	2.67323e-09	0.488778	190	-1.30931	-7.8348	-9.14411	0.0368486
10	-8.9064	2.97	1.45548e-09	2.63144e-09	0.553111	190	-1.00832	-7.74549	-8.75381	-0.152586
11	-8.36355	2.97	1.60202e-09	2.59031e-09	0.618467	190	-0.793391	-7.65618	-8.44957	0.0860213
12	-8.24974	2.97	1.74627e-09	2.54982e-09	0.68486	190	-0.636248	-7.56687	-8.20312	-0.0466185
13	-7.99652	2.97	1.88826e-09	2.50996e-09	0.752307	190	-0.51877	-7.47756	-7.99633	-0.00018829
14	-7.65701	2.97	2.02803e-09	2.47073e-09	0.820825	190	-0.429148	-7.38825	-7.8174	0.160392
15	-7.73701	2.97	2.16562e-09	2.43211e-09	0.890431	190	-0.359521	-7.29894	-7.65846	-0.0785422
16	-7.3452	2.97	2.30106e-09	2.39409e-09	0.961143	190	-0.30454	-7.20963	-7.51417	0.168974
17	-7.59234	2.97	2.43438e-09	2.35666e-09	1.03298	190	-0.260492	-7.12032	-7.38082	-0.211524
18	-5.05828	2.2	2.53159e-09	2.32938e-09	1.08681	190	-0.169558	-7.03101	-7.20057
19	-0.45295	2.2	2.62768e-09	2.30241e-09	1.14128	190	-0.152684	-6.9417	-7.09439
20	-0.4851	2.2	2.72266e-09	2.27575e-09	1.19638	190	-0.138027	-6.8524	-6.99042
21	-0.005875	2.2	2.81653e-09	2.2494e-09	1.25213	190	-0.125227	-6.76309	-6.88831
22	-0.635275	2.2	2.90932e-09	2.22335e-09	1.30853	190	-0.113993	-6.67378	-6.78777
23	0.455525	2.2	3.00103e-09	2.19761e-09	1.36559	190	-0.104086	-6.58447	-6.68855
Dataset	1	0	0.008
Dataset	2	1	0.008
Dataset	3	2	0.008
Dataset	4	3	0.008
Dataset	5	4	0.008
Dataset	6	5	0.008
Dataset	7	6	0.008
Dataset	8	7	0.008
Dataset	9	8	0.008
Dataset	10	9	0.008
Dataset	11	10	0.008
Dataset	12	11	0.008
Dataset	13	12	0.008
Dataset	14	13	0.008
Dataset	15	14	0.008
Dataset	16	15	0.008
Dataset	17	16	0.008
Dataset	18	17	0.008
Dataset	19	18	0.008
Dataset	20	19	0.008
Dataset	21	20	0.007
Dataset	22	21	0.007
Dataset	23	22	0.007
Dataset	24	23	0.007
Dataset	25	24	0.006
Dataset	26	25	0.006
Dataset	27	26	0.005
Dataset	28	27	0.005
Dataset	29	28	0.004
Dataset	30	29	0.004
Dataset	31	30	0.004
Dataset	32	31	0.003
Dataset	33	32	0.003
Dataset	34	33	0.002
Dataset	35	34	0.002
Dataset	36	35	0.001
Dataset	37	36	0.001
Dataset	38	37	0.001
Dataset	39	38	0.001
Dataset	40	39	0.001
Dataset	41	40	0.001
Dataset	42	41	0.001
Dataset	43	42	0.001
Dataset	44	43	0.001
Dataset	45	44	0.001
Dataset	46	45	0.001
Dataset	47	46	0.001
Dataset	48	47	0.001
Dataset	49	48	0.001
Dataset	50	49	0.001
Dataset	51	50	0.001
Dataset	52	51	0.002
Dataset	53	52	0.002
Dataset	54	53	0.002
Dataset	55	54	0.002
Dataset	56	55	0.003
Dataset	57	56	0.003
Dataset	58	57	0.004
Dataset	59	58	0.005
Dataset	60	59	0.005
Dataset	61	60	0.005
Dataset	62	61	0.005
Dataset	63	62	0.006
Dataset	64	63	0.006
Dataset	65	64	0.006
Dataset	66	65	0.005
Dataset	67	66	0.005
Dataset	68	67	0.005
Dataset	69	68	0.005
Dataset	70	69	0.005
Dataset	71	70	0.005
Dataset	72	71	0.005
Dataset	73	72	0.005
Dataset	74	73	0.005
Dataset	75	74	0.005
Dataset	76	75	0.005
Dataset	77	76	0.005
Dataset	78	77	0.005
Dataset	79	78	0.005
Dataset	80	79	0.005
Dataset	81	80	0.005
Dataset	82	81	0.005
Dataset	83	82	0.005
Dataset	84	83	0.005
Dataset	85	84	0.005
Dataset	86	85	0.005
Dataset	87	86	0.005
Dataset	88	87	0.005
Dataset	89	88	0.006
Dataset	90	89	0.006
Dataset	91	90	0.006
Dataset	92	91	0.006
Dataset	93	92	0.006
Dataset	94	93	0.006
Dataset	95	94	0.005
Dataset	96	95	0.005
Dataset	97	96	0.005
Dataset	98	97	0.005
Dataset	99	98	0.005
Dataset	100	99	0.004
Dataset	101	100	0.004
Dataset	102	101	0.004
Dataset	103	102	0.004
Dataset	104	103	0.003
Dataset	105	104	0.003
Dataset	106	105	0.003
Dataset	107	106	0.003
Dataset	108	107	0.003
Dataset	109	108	0.003
Dataset	110	109	0.003
Dataset	111	110	0.003
Dataset	112	111	0.004
Dataset	113	112	0.004
Dataset	114	113	0.004
Dataset	115	114	0.004
Dataset	116	115	0.004
Dataset	117	116	0.004
Dataset	118	117	0.004
Dataset	119	118	0.004
Dataset	120	119	0.004
Dataset	121	120	0.004
Dataset	122	121	0.003
Dataset	123	122	0.003
Dataset	124	123	0.003
Dataset	125	124	0.003
Dataset	126	125	0.003
Dataset	127	126	0.002
Dataset	128	127	0.002
Dataset	129	128	0.002
Dataset	130	129	0.002
Dataset	131	130	0.002
Dataset	132	131	0.001
Dataset	133	132	0.001
Dataset	134	133	0.001
Dataset	135	134	0
Dataset	136	135	0
Dataset	137	136	0
Dataset	138	137	0
Dataset	139	138	0
Dataset	140	139	0
Dataset	141	140	0
Dataset	142	141	0
Dataset	143	142	0
Dataset	144	143	0
Dataset	145	144	0.001
Dataset	146	145	0.001
Dataset	147	146	0.001
Dataset	148	147	0.002
Dataset	149	148	0.002
Dataset	150	149	0.003
Dataset	151	150	0.003
Dataset	152	151	0.003
Dataset	153	152	0.003
Dataset	154	153	0.004
Dataset	155	154	0.004
Dataset	156	155	0.004
Dataset	157	156	0.004
Dataset	158	157	0.004
Dataset	159	158	0.004
Dataset	160	159	0.004
Dataset	161	160	0.004
Dataset	162	161	0.004
Dataset	163	162	0.004
Dataset	164	163	0.003
Dataset	165	164	0.003
Dataset	166	165	0.003
Dataset	167	166	0.003
Dataset	168	167	0.003
Dataset	169	168	0.003
Dataset	170	169	0.003
Dataset	171	170	0.003
Dataset	172	171	0.003
Dataset	173	172	0.003
Dataset	174	173	0.003
Dataset	175	174	0.003
Dataset	176	175	0.003
Dataset	177	176	0.003
Dataset	178	177	0.003
Dataset	179	178	0.003
Dataset	180	179	0.003
Dataset	181	180	0.002
Dataset	182	181	0.002
Dataset	183	182	0.002
Dataset	184	183	0.001
Dataset	185	184	0.001
Dataset	186	185	0.001
Dataset	187	186	0.001
Dataset	188	187	0.001
Dataset	189	188	0
Dataset	190	189	0
Dataset	191	190	0
Dataset	192	191	-0.001
Dataset	193	192	-0.001
Dataset	194	193	-0.001
Dataset	195	194	-0.001
Dataset	196	195	-0.001
Dataset	197	196	-0.001
Dataset	198	197	-0.001
Dataset	199	198	-0.001
Dataset	200	199	-0.001
Dataset	201	200	-0.002
Dataset	202	201	-0.002
Dataset	203	202	-0.002
Dataset	204	203	-0.002
Dataset	205	204	-0.002
Dataset	206	205	-0.002
Dataset	207	206	-0.002
Dataset	208	207	-0.002
Dataset	209	208	-0.001
Dataset	210	209	-0.001
Dataset	211	210	-0.001
Dataset	212	211	-0.001
Dataset	213	212	-0.001
Dataset	214	213	0
Dataset	215	214	0
Dataset	216	215	0
Dataset	217	216	0
Dataset	218	217	0
Dataset	219	218	0
Dataset	220	219	0.001
Dataset	221	220	0.001
Dataset	222	221	0.001
Dataset	223	222	0.001
Dataset	224	223	0.001
Dataset	225	224	0.001
Dataset	226	225	0.001
Dataset	227	226	0.001
Dataset	228	227	0.001
Dataset	229	228	0.001
Dataset	230	229	0.001
Dataset	231	230	0.002
Dataset	232	231	0.002
Dataset	233	232	0.001
Dataset	234	233	0.001
Dataset	235	234	0.001
Dataset	236	235	0.001
Dataset	237	236	0.001
Dataset	238	237	0.001
Dataset	239	238	0
Dataset	240	239	0
Dataset	241	240	0
Dataset	242	241	0
Dataset	243	242	-0.001
Dataset	244	243	-0.001
Dataset	245	244	-0.001
Dataset	246	245	-0.001
Dataset	247	246	-0.002
Dataset	248	247	-0.002
Dataset	249	248	-0.002
Dataset	250	249	-0.002
Dataset	251	250	-0.002
Dataset	252	251	-0.002
Dataset	253	252	-0.002
Dataset	254	253	0
Dataset	255	254	0.004
Dataset	256	255	0.009
Dataset	257	256	0.015
Dataset	258	257	0.023
Dataset	259	258	0.03
Dataset	260	259	0.038
Dataset	261	260	0.045
Dataset	262	261	0.052
Dataset	263	262	0.059
Dataset	264	263	0.066
Dataset	265	264	0.073
Dataset	266	265	0.079
Dataset	267	266	0.085
Dataset	268	267	0.09
Dataset	269	268	0.093
Dataset	270	269	0.094
Dataset	271	270	0.094
Dataset	272	271	0.091
Dataset	273	272	0.088
Dataset	274	273	0.084
Dataset	275	274	0.08
Dataset	276	275	0.076
Dataset	277	276	0.072
Dataset	278	277	0.067
Dataset	279	278	0.062
Dataset	280	279	0.058
Dataset	281	280	0.053
Dataset	282	281	0.049
Dataset	283	282	0.045
Dataset	284	283	0.041
Dataset	285	284	0.038
Dataset	286	285	0.035
Dataset	287	286	0.032
Dataset	288	287	0.03
Dataset	289	288	0.027
Dataset	290	289	0.025
Dataset	291	290	0.023
Dataset	292	291	0.022
Dataset	293	292	0.02
Dataset	294	293	0.019
Dataset	295	294	0.018
Dataset	296	295	0.017
Dataset	297	296	0.016
Dataset	298	297	0.014
Dataset	299	298	0.013
Dataset	300	299	0.012
Dataset	301	300	0.01
Dataset	302	301	0.009
Dataset	303	302	0.008
Dataset	304	303	0.007
Dataset	305	304	0.006
Dataset	306	305	0.005
Dataset	307	306	0.003
Dataset	308	307	0.002
Dataset	309	308	0.001
Dataset	310	309	0
Dataset	311	310	0
Dataset	312	311	-0.001
Dataset	313	312	-0.001
Dataset	314	313	-0.001
Dataset	315	314	-0.001
Dataset	316	315	-0.001
Dataset	317	316	-0.001
Dataset	318	317	-0.001
Dataset	319	318	-0.001
Dataset	320	319	-0.001
Dataset	321	320	-0.001
Dataset	322	321	-0.001
Dataset	323	322	-0.001
Dataset	324	323	-0.001
Dataset	325	324	-0.001
Dataset	326	325	0
Dataset	327	326	0
Dataset	328	327	0
Dataset	329	328	0.001
Dataset	330	329	0.001
Dataset	331	330	0.001
Dataset	332	331	0.001
Dataset	333	332	0.001
Dataset	334	333	0.001
Dataset	335	334	0.001
Dataset	336	335	0.001
Dataset	337	336	0.001
Dataset	338	337	0.001
Dataset	339	338	0
Dataset	340	339	0
Dataset	341	340	0
Dataset	342	341	-0.001
Dataset	343	342	-0.001
Dataset	344	343	-0.002
Dataset	345	344	-0.002
Dataset	346	345	-0.002
Dataset	347	346	-0.003
Dataset	348	347	-0.003
Dataset	349	348	-0.003
Dataset	350	349	-0.003
Dataset	351	350	-0.003
Dataset	352	351	-0.002
Dataset	353	352	-0.002
Dataset	354	353	-0.002
Dataset	355	354	-0.002
Dataset	356	355	-0.002
Dataset	357	356	-0.002
Dataset	358	357	-0.002
Dataset	359	358	-0.001
Dataset	360	359	-0.001
Dataset	361	360	-0.001
Dataset	362	361	-0.001
Dataset	363	362	0
Dataset	364	363	-0.001
Dataset	365	364	-0.001
Dataset	366	365	-0.001
Dataset	367	366	-0.001
Dataset	368	367	-0.001
Dataset	369	368	-0.002
Dataset	370	369	-0.002
Dataset	371	370	-0.002
Dataset	372	371	-0.002
Dataset	373	372	-0.002
Dataset	374	373	-0.002
Dataset	375	374	-0.003
Dataset	376	375	-0.003
Dataset	377	376	-0.003
Dataset	378	377	-0.003
Dataset	379	378	-0.004
Dataset	380	379	-0.004
Dataset	381	380	-0.004
Dataset	382	381	-0.004
Dataset	383	382	-0.004
Dataset	384	383	-0.004
Dataset	385	384	-0.004
Dataset	386	385	-0.004
Dataset	387	386	-0.004
Dataset	388	387	-0.004
Dataset	389	388	-0.004
Dataset	390	389	-0.003
Dataset	391	390	-0.003
Dataset	392	391	-0.003
Dataset	393	392	-0.003
Dataset	394	393	-0.003
Dataset	395	394	-0.002
Dataset	396	395	-0.002
Dataset	397	396	-0.002
Dataset	398	397	-0.002
Dataset	399	398	-0.001
Dataset	400	399	-0.001
Dataset	401	400	-0.001
Dataset	402	401	-0.001
Dataset	403	402	-0.001
Dataset	404	403	-0.001
Dataset	405	404	0
Dataset	406	405	0
Dataset	407	406	0
Dataset	408	407	0
Dataset	409	408	0
Dataset	410	409	0
Dataset	411	410	0
Dataset	412	411	0
Dataset	413	412	0
Dataset	414	413	0
Dataset	415	414	0
Dataset	416	415	0.001
Dataset	417	416	0.001
Dataset	418	417	0.001
Dataset	419	418	0.001
Dataset	420	419	0
Dataset	421	420	0
Dataset	422	421	0
Dataset	423	422	0
Dataset	424	423	0
Dataset	425	424	-0.001
Dataset	426	425	-0.001
Dataset	427	426	-0.001
Dataset	428	427	-0.002
Dataset	429	428	-0.002
Dataset	430	429	-0.002
Dataset	431	430	-0.003
Dataset	432	431	-0.003
Dataset	433	432	-0.004
Dataset	434	433	-0.004
Dataset	435	434	-0.005
Dataset	436	435	-0.005
Dataset	437	436	-0.005
Dataset	438	437	-0.005
Dataset	439	438	-0.004
Dataset	440	439	-0.004
Dataset	441	440	-0.004
Dataset	442	441	-0.004
Dataset	443	442	-0.005
Dataset	444	443	-0.005
Dataset	445	444	-0.005
Dataset	446	445	-0.004
Dataset	447	446	-0.004
Dataset	448	447	-0.004
Dataset	449	448	-0.004
Dataset	450	449	-0.004
Dataset	451	450	-0.004
Dataset	452	451	-0.004
Dataset	453	452	-0.004
Dataset	454	453	-0.004
Dataset	455	454	-0.004
Dataset	456	455	-0.004
Dataset	457	456	-0.004
Dataset	458	457	-0.004
Dataset	459	458	-0.004
Dataset	460	459	-0.005
Dataset	461	460	-0.005
Dataset	462	461	-0.005
Dataset	463	462	-0.006
Dataset	464	463	-0.006
Dataset	465	464	-0.006
Dataset	466	465	-0.006
Dataset	467	466	-0.006
Dataset	468	467	-0.006
Dataset	469	468	-0.006
Dataset	470	469	-0.006
Dataset	471	470	-0.006
Dataset	472	471	-0.006
Dataset	473	472	-0.006
Dataset	474	473	-0.006
Dataset	475	474	-0.005
Dataset	476	475	-0.005
Dataset	477	476	-0.004
Dataset	478	477	-0.004
Dataset	479	478	-0.003
Dataset	480	479	-0.003
Dataset	481	480	-0.002
Dataset	482	481	-0.002
Dataset	483	482	-0.001
Dataset	484	483	-0.001
Dataset	485	484	-0.001
Dataset	486	485	-0.001
Dataset	487	486	-0.001
Dataset	488	487	-0.001
Dataset	489	488	-0.001
Dataset	490	489	-0.001
Dataset	491	490	-0.001
Dataset	492	491	-0.001
Dataset	493	492	-0.001
Dataset	494	493	-0.001
Dataset	495	494	-0.001
Dataset	496	495	-0.001
Dataset	497	496	-0.001
Dataset	498	497	-0.002
Dataset	499	498	-0.002
Dataset	500	499	-0.001
Dataset	501	500	-0.002
Dataset	502	501	-0.002
Dataset	503	502	0
Dataset	504	503	0.004
Dataset	505	504	0.012
Dataset	506	505	0.026
Dataset	507	506	0.048
Dataset	508	507	0.079
Dataset	509	508	0.117
Dataset	510	509	0.161
Dataset	511	510	0.21
Dataset	512	511	0.261
Dataset	513	512	0.314
Dataset	514	513	0.367
Dataset	515	514	0.42
Dataset	516	515	0.471
Dataset	517	516	0.521
Dataset	518	517	0.567
Dataset	519	518	0.609
Dataset	520	519	0.644
Dataset	521	520	0.671
Dataset	522	521	0.687
Dataset	523	522	0.692
Dataset	524	523	0.688
Dataset	525	524	0.675
Dataset	526	525	0.655
Dataset	527	526	0.631
Dataset	528	527	0.604
Dataset	529	528	0.575
Dataset	530	529	0.545
Dataset	531	530	0.514
Dataset	532	531	0.483
Dataset	533	532	0.452
Dataset	534	533	0.423
Dataset	535	534	0.395
Dataset	536	535	0.368
Dataset	537	536	0.344
Dataset	538	537	0.321
Dataset	539	538	0.299
Dataset	540	539	0.279
Dataset	541	540	0.261
Dataset	542	541	0.244
Dataset	543	542	0.227
Dataset	544	543	0.213
Dataset	545	544	0.199
Dataset	546	545	0.186
Dataset	547	546	0.174
Dataset	548	547	0.163
Dataset	549	548	0.152
Dataset	550	549	0.143
Dataset	551	550	0.134
Dataset	552	551	0.125
Dataset	553	552	0.117
Dataset	554	553	0.109
Dataset	555	554	0.103
Dataset	556	555	0.096
Dataset	557	556	0.09
Dataset	558	557	0.085
Dataset	559	558	0.08
Dataset	560	559	0.075
Dataset	561	560	0.071
Dataset	562	561	0.067
Dataset	563	562	0.063
Dataset	564	563	0.06
Dataset	565	564	0.057
Dataset	566	565	0.054
Dataset	567	566	0.052
Dataset	568	567	0.049
Dataset	569	568	0.047
Dataset	570	569	0.045
Dataset	571	570	0.043
Dataset	572	571	0.041
Dataset	573	572	0.039
Dataset	574	573	0.037
Dataset	575	574	0.036
Dataset	576	575	0.034
Dataset	577	576	0.032
Dataset	578	577	0.031
Dataset	579	578	0.029
Dataset	580	579	0.027
Dataset	581	580	0.026
Dataset	582	581	0.024
Dataset	583	582	0.022
Dataset	584	583	0.02
Dataset	585	584	0.018
Dataset	586	585	0.017
Dataset	587	586	0.015
Dataset	588	587	0.014
Dataset	589	588	0.012
Dataset	590	589	0.011
Dataset	591	590	0.009
Dataset	592	591	0.008
Dataset	593	592	0.006
Dataset	594	593	0.005
Dataset	595	594	0.004
Dataset	596	595	0.003
Dataset	597	596	0.002
Dataset	598	597	0.002
Dataset	599	598	0.002
Dataset	600	599	0.001
Dataset	601	600	0.001
Dataset	602	601	0.001
Dataset	603	602	0.001
Dataset	604	603	0.001
Dataset	605	604	0.002
Dataset	606	605	0.002
Dataset	607	606	0.002
Dataset	608	607	0.002
Dataset	609	608	0.002
Dataset	610	609	0.002
Dataset	611	610	0.002
Dataset	612	611	0.002
Dataset	613	612	0.002
Dataset	614	613	0.002
Dataset	615	614	0.002
Dataset	616	615	0.002
Dataset	617	616	0.003
Dataset	618	617	0.003
Dataset	619	618	0.003
Dataset	620	619	0.003
Dataset	621	620	0.003
Dataset	622	621	0.003
Dataset	623	622	0.003
Dataset	624	623	0.003
Dataset	625	624	0.003
Dataset	626	625	0.003
Dataset	627	626	0.003
Dataset	628	627	0.003
Dataset	629	628	0.002
Dataset	630	629	0.002
Dataset	631	630	0.002
Dataset	632	631	0.001
Dataset	633	632	0.001
Dataset	634	633	0.001
Dataset	635	634	0
Dataset	636	635	0
Dataset	637	636	0
Dataset	638	637	0
Dataset	639	638	0
Dataset	640	639	-0.001
Dataset	641	640	-0.001
Dataset	642	641	-0.001
Dataset	643	642	-0.001
Dataset	644	643	0
Dataset	645	644	0
Dataset	646	645	0.001
Dataset	647	646	0.001
Dataset	648	647	0.001
Dataset	649	648	0.002
Dataset	650	649	0.002
Dataset	651	650	0.002
Dataset	652	651	0.002
Dataset	653	652	0.002
Dataset	654	653	0.002
Dataset	655	654	0.002
Dataset	656	655	0.002
Dataset	657	656	0.002
Dataset	658	657	0.002
Dataset	659	658	0.001
Dataset	660	659	0.001
Dataset	661	660	0.001
Dataset	662	661	0
Dataset	663	662	0
Dataset	664	663	0
Dataset	665	664	0.001
Dataset	666	665	0.001
Dataset	667	666	0.001
Dataset	668	667	0.001
Dataset	669	668	0.001
Dataset	670	669	0.001
Dataset	671	670	0.001
Dataset	672	671	0.002
Dataset	673	672	0.002
Dataset	674	673	0.002
Dataset	675	674	0.003
Dataset	676	675	0.003
Dataset	677	676	0.003
Dataset	678	677	0.003
Dataset	679	678	0.003
Dataset	680	679	0.003
Dataset	681	680	0.003
Dataset	682	681	0.002
Dataset	683	682	0.002
Dataset	684	683	0.002
Dataset	685	684	0.002
Dataset	686	685	0.002
Dataset	687	686	0.002
Dataset	688	687	0.002
Dataset	689	688	0.002
Dataset	690	689	0.002
Dataset	691	690	0.002
Dataset	692	691	0.002
Dataset	693	692	0.002
Dataset	694	693	0.002
Dataset	695	694	0.002
Dataset	696	695	0.002
Dataset	697	696	0.003
Dataset	698	697	0.003
Dataset	699	698	0.003
Dataset	700	699	0.003
Dataset	701	700	0.002
Dataset	702	701	0.002
Dataset	703	702	0.002
Dataset	704	703	0.002
Dataset	705	704	0.002
Dataset	706	705	0.002
Dataset	707	706	0.002
Dataset	708	707	0.002
Dataset	709	708	0.002
Dataset	710	709	0.001
Dataset	711	710	0.001
Dataset	712	711	0.001
Dataset	713	712	0.001
Dataset	714	713	0.002
Dataset	715	714	0.002
Dataset	716	715	0.002
Dataset	717	716	0.003
Dataset	718	717	0.003
Dataset	719	718	0.003
Dataset	720	719	0.003
Dataset	721	720	0.003
Dataset	722	721	0.003
Dataset	723	722	0.003
Dataset	724	723	0.003
Dataset	725	724	0.003
Dataset	726	725	0.003
Dataset	727	726	0.003
Dataset	728	727	0.003
Dataset	729	728	0.003
Dataset	730	729	0.003
Dataset	731	730	0.002
Dataset	732	731	0.002
Dataset	733	732	0.002
Dataset	734	733	0.002
Dataset	735	734	0.002
Dataset	736	735	0.002
Dataset	737	736	0.001
Dataset	738	737	0.001
Dataset	739	738	0.001
Dataset	740	739	0
Dataset	741	740	0
Dataset	742	741	0
Dataset	743	742	0
Dataset	744	743	-0.001
Dataset	745	744	-0.001
Dataset	746	745	-0.001
Dataset	747	746	-0.001
Dataset	748	747	-0.001
Dataset	749	748	-0.002
Dataset	750	749	-0.003
Dataset	751	750	-0.003
Dataset	752	751	-0.003
Dataset	753	752	-0.002
Dataset	754	753	0.002
Dataset	755	754	0.009
Dataset	756	755	0.022
Dataset	757	756	0.042
Dataset	758	757	0.069
Dataset	759	758	0.103
Dataset	760	759	0.142
Dataset	761	760	0.185
Dataset	762	761	0.229
Dataset	763	762	0.275
Dataset	764	763	0.321
Dataset	765	764	0.367
Dataset	766	765	0.411
Dataset	767	766	0.454
Dataset	768	767	0.494
Dataset	769	768	0.529
Dataset	770	769	0.56
Dataset	771	770	0.582
Dataset	772	771	0.596
Dataset	773	772	0.6
Dataset	774	773	0.596
Dataset	775	774	0.584
Dataset	776	775	0.567
Dataset	777	776	0.546
Dataset	778	777	0.523
Dataset	779	778	0.498
Dataset	780	779	0.472
Dataset	781	780	0.446
Dataset	782	781	0.42
Dataset	783	782	0.394
Dataset	784	783	0.369
Dataset	785	784	0.345
Dataset	786	785	0.322
Dataset	787	786	0.301
Dataset	788	787	0.281
Dataset	789	788	0.263
Dataset	790	789	0.246
Dataset	791	790	0.231
Dataset	792	791	0.217
Dataset	793	792	0.203
Dataset	794	793	0.19
Dataset	795	794	0.179
Dataset	796	795	0.168
Dataset	797	796	0.157
Dataset	798	797	0.148
Dataset	799	798	0.139
Dataset	800	799	0.13
Dataset	801	800	0.122
Dataset	802	801	0.114
Dataset	803	802	0.107
Dataset	804	803	0.1
Dataset	805	804	0.093
Dataset	806	805	0.087
Dataset	807	806	0.082
Dataset	808	807	0.076
Dataset	809	808	0.071
Dataset	810	809	0.067
Dataset	811	810	0.063
Dataset	812	811	0.059
Dataset	813	812	0.056
Dataset	814	813	0.053
Dataset	815	814	0.05
Dataset	816	815	0.048
Dataset	817	816	0.046
Dataset	818	817	0.044
Dataset	819	818	0.042
Dataset	820	819	0.04
Dataset	821	820	0.039
Dataset	822	821	0.037
Dataset	823	822	0.035
Dataset	824	823	0.034
Dataset	825	824	0.032
Dataset	826	825	0.031
Dataset	827	826	0.029
Dataset	828	827	0.028
Dataset	829	828	0.026
Dataset	830	829	0.024
Dataset	831	830	0.023
Dataset	832	831	0.022
Dataset	833	832	0.02
Dataset	834	833	0.019
Dataset	835	834	0.017
Dataset	836	835	0.015
Dataset	837	836	0.014
Dataset	838	837	0.012
Dataset	839	838	0.011
Dataset	840	839	0.009
Dataset	841	840	0.008
Dataset	842	841	0.007
Dataset	843	842	0.006
Dataset	844	843	0.005
Dataset	845	844	0.003
Dataset	846	845	0.002
Dataset	847	846	0.001
Dataset	848	847	0
Dataset	849	848	-0.001
Dataset	850	849	-0.001
Dataset	851	850	-0.001
Dataset	852	851	-0.001
Dataset	853	852	-0.001
Dataset	854	853	-0.001
Dataset	855	854	-0.001
Dataset	856	855	-0.001
Dataset	857	856	-0.001
Dataset	858	857	-0.001
Dataset	859	858	0
Dataset	860	859	-0.001
Dataset	861	860	-0.001
Dataset	862	861	-0.001
Dataset	863	862	-0.001
Dataset	864	863	-0.001
Dataset	865	864	-0.001
Dataset	866	865	-0.001
Dataset	867	866	-0.002
Dataset	868	867	-0.002
Dataset	869	868	-0.002
Dataset	870	869	-0.002
Dataset	871	870	-0.002
Dataset	872	871	-0.002
Dataset	873	872	-0.002
Dataset	874	873	-0.002
Dataset	875	874	-0.002
Dataset	876	875	-0.002
Dataset	877	876	-0.002
Dataset	878	877	-0.002
Dataset	879	878	-0.002
Dataset	880	879	-0.002
Dataset	881	880	-0.002
Dataset	882	881	-0.002
Dataset	883	882	-0.002
Dataset	884	883	-0.002
Dataset	885	884	-0.002
Dataset	886	885	-0.003
Dataset	887	886	-0.003
Dataset	888	887	-0.003
Dataset	889	888	-0.003
Dataset	890	889	-0.004
Dataset	891	890	-0.004
Dataset	892	891	-0.004
Dataset	893	892	-0.004
Dataset	894	893	-0.004
Dataset	895	894	-0.004
Dataset	896	895	-0.004
Dataset	897	896	-0.004
Dataset	898	897	-0.004
Dataset	899	898	-0.004
Dataset	900	899	-0.005
Dataset	901	900	-0.005
Dataset	902	901	-0.005
Dataset	903	902	-0.005
Dataset	904	903	-0.005
Dataset	905	904	-0.005
Dataset	906	905	-0.005
Dataset	907	906	-0.006
Dataset	908	907	-0.006
Dataset	909	908	-0.006
Dataset	910	909	-0.006
Dataset	911	910	-0.006
Dataset	912	911	-0.006
Dataset	913	912	-0.006
Dataset	914	913	-0.006
Dataset	915	914	-0.006
Dataset	916	915	-0.005
Dataset	917	916	-0.005
Dataset	918	917	-0.005
Dataset	919	918	-0.005
Dataset	920	919	-0.004
Dataset	921	920	-0.004
Dataset	922	921	-0.004
Dataset	923	922	-0.004
Dataset	924	923	-0.004
Dataset	925	924	-0.004
Dataset	926	925	-0.005
Dataset	927	926	-0.005
Dataset	928	927	-0.005
Dataset	929	928	-0.005
Dataset	930	929	-0.005
Dataset	931	930	-0.005
Dataset	932	931	-0.005
Dataset	933	932	-0.005
Dataset	934	933	-0.006
Dataset	935	934	-0.006
Dataset	936	935	-0.006
Dataset	937	936	-0.006
Dataset	938	937	-0.006
Dataset	939	938	-0.006
Dataset	940	939	-0.006
Dataset	941	940	-0.006
Dataset	942	941	-0.006
Dataset	943	942	-0.005
Dataset	944	943	-0.005
Dataset	945	944	-0.005
Dataset	946	945	-0.005
Dataset	947	946	-0.005
Dataset	948	947	-0.004
Dataset	949	948	-0.004
Dataset	950	949	-0.003
Dataset	951	950	-0.003
Dataset	952	951	-0.003
Dataset	953	952	-0.002
Dataset	954	953	-0.002
Dataset	955	954	-0.002
Dataset	956	955	-0.002
Dataset	957	956	-0.002
Dataset	958	957	-0.003
Dataset	959	958	-0.003
Dataset	960	959	-0.003
Dataset	961	960	-0.003
Dataset	962	961	-0.003
Dataset	963	962	-0.003
Dataset	964	963	-0.004
Dataset	965	964	-0.004
Dataset	966	965	-0.004
Dataset	967	966	-0.004
Dataset	968	967	-0.004
Dataset	969	968	-0.004
Dataset	970	969	-0.004
Dataset	971	970	-0.004
Dataset	972	971	-0.003
Dataset	973	972	-0.003
Dataset	974	973	-0.002
Dataset	975	974	-0.002
Dataset	976	975	-0.002
Dataset	977	976	-0.001
Dataset	978	977	-0.001
Dataset	979	978	-0.001
Dataset	980	979	-0.001
Dataset	981	980	0
Dataset	982	981	0
Dataset	983	982	0
Dataset	984	983	0.001
Dataset	985	984	0.001
Dataset	986	985	0.001
Dataset	987	986	0.001
Dataset	988	987	0.001
Dataset	989	988	0.001
Dataset	990	989	0.001
Dataset	991	990	0.001
Dataset	992	991	0.001
Dataset	993	992	0.001
Dataset	994	993	0.001
Dataset	995	994	0.001
Dataset	996	995	0
Dataset	997	996	-0.001
Dataset	998	997	-0.002
Dataset	999	998	-0.003
Dataset	1000	999	-0.004
Dataset	1001	1000	-0.005
Dataset	1002	1001	-0.006
Dataset	1003	1002	-0.005
Dataset	1004	1003	-0.003
Dataset	1005	1004	0.002
Dataset	1006	1005	0.012
Dataset	1007	1006	0.029
Dataset	1008	1007	0.051
Dataset	1009	1008	0.079
Dataset	1010	1009	0.113
Dataset	1011	1010	0.149
Dataset	1012	1011	0.188
Dataset	1013	1012	0.228
Dataset	1014	1013	0.268
Dataset	1015	1014	0.308
Dataset	1016	1015	0.347
Dataset	1017	1016	0.385
Dataset	1018	1017	0.421
Dataset	1019	1018	0.453
Dataset	1020	1019	0.481
Dataset	1021	1020	0.501
Dataset	1022	1021	0.514
Dataset	1023	1022	0.519
Dataset	1024	1023	0.516
Dataset	1025	1024	0.506
Dataset	1026	1025	0.492
Dataset	1027	1026	0.475
Dataset	1028	1027	0.454
Dataset	1029	1028	0.433
Dataset	1030	1029	0.41
Dataset	1031	1030	0.387
Dataset	1032	1031	0.364
Dataset	1033	1032	0.341
Dataset	1034	1033	0.319
Dataset	1035	1034	0.299
Dataset	1036	1035	0.279
Dataset	1037	1036	0.261
Dataset	1038	1037	0.244
Dataset	1039	1038	0.229
Dataset	1040	1039	0.214
Dataset	1041	1040	0.2
Dataset	1042	1041	0.188
Dataset	1043	1042	0.176
Dataset	1044	1043	0.165
Dataset	1045	1044	0.156
Dataset	1046	1045	0.146
Dataset	1047	1046	0.138
Dataset	1048	1047	0.13
Dataset	1049	1048	0.122
Dataset	1050	1049	0.114
Dataset	1051	1050	0.107
Dataset	1052	1051	0.1
Dataset	1053	1052	0.094
Dataset	1054	1053	0.088
Dataset	1055	1054	0.083
Dataset	1056	1055	0.078
Dataset	1057	1056	0.073
Dataset	1058	1057	0.068
Dataset	1059	1058	0.064
Dataset	1060	1059	0.06
Dataset	1061	1060	0.056
Dataset	1062	1061	0.052
Dataset	1063	1062	0.049
Dataset	1064	1063	0.046
Dataset	1065	1064	0.044
Dataset	1066	1065	0.042
Dataset	1067	1066	0.04
Dataset	1068	1067	0.038
Dataset	1069	1068	0.036
Dataset	1070	1069	0.035
Dataset	1071	1070	0.033
Dataset	1072	1071	0.032
Dataset	1073	1072	0.03
Dataset	1074	1073	0.029
Dataset	1075	1074	0.028
Dataset	1076	1075	0.026
Dataset	1077	1076	0.025
Dataset	1078	1077	0.024
Dataset	1079	1078	0.022
Dataset	1080	1079	0.021
Dataset	1081	1080	0.02
Dataset	1082	1081	0.018
Dataset	1083	1082	0.017
Dataset	1084	1083	0.015
Dataset	1085	1084	0.014
Dataset	1086	1085	0.012
Dataset	1087	1086	0.01
Dataset	1088	1087	0.009
Dataset	1089	1088	0.007
Dataset	1090	1089	0.006
Dataset	1091	1090	0.004
Dataset	1092	1091	0.003
Dataset	1093	1092	0.002
Dataset	1094	1093	0
Dataset	1095	1094	-0.001
Dataset	1096	1095	-0.002
Dataset	1097	1096	-0.002
Dataset	1098	1097	-0.002
Dataset	1099	1098	-0.002
Dataset	1100	1099	-0.002
Dataset	1101	1100	-0.002
Dataset	1102	1101	-0.002
Dataset	1103	1102	-0.001
Dataset	1104	1103	-0.001
Dataset	1105	1104	-0.001
Dataset	1106	1105	0
Dataset	1107	1106	0
Dataset	1108	1107	0
Dataset	1109	1108	0
Dataset	1110	1109	0
Dataset	1111	1110	0
Dataset	1112	1111	0
Dataset	1113	1112	0
Dataset	1114	1113	0
Dataset	1115	1114	0
Dataset	1116	1115	-0.001
Dataset	1117	1116	-0.001
Dataset	1118	1117	-0.001
Dataset	1119	1118	-0.001
Dataset	1120	1119	-0.001
Dataset	1121	1120	-0.002
Dataset	1122	1121	-0.002
Dataset	1123	1122	-0.002
Dataset	1124	1123	-0.002
Dataset	1125	1124	-0.002
Dataset	1126	1125	-0.003
Dataset	1127	1126	-0.003
Dataset	1128	1127	-0.003
Dataset	1129	1128	-0.003
Dataset	1130	1129	-0.003
Dataset	1131	1130	-0.003
Dataset	1132	1131	-0.003
Dataset	1133	1132	-0.003
Dataset	1134	1133	-0.003
Dataset	1135	1134	-0.003
Dataset	1136	1135	-0.003
Dataset	1137	1136	-0.003
Dataset	1138	1137	-0.003
Dataset	1139	1138	-0.003
Dataset	1140	1139	-0.003
Dataset	1141	1140	-0.003
Dataset	1142	1141	-0.003
Dataset	1143	1142	-0.004
Dataset	1144	1143	-0.004
Dataset	1145	1144	-0.004
Dataset	1146	1145	-0.005
Dataset	1147	1146	-0.005
Dataset	1148	1147	-0.005
Dataset	1149	1148	-0.005
Dataset	1150	1149	-0.006
Dataset	1151	1150	-0.006
Dataset	1152	1151	-0.007
Dataset	1153	1152	-0.007
Dataset	1154	1153	-0.007
Dataset	1155	1154	-0.007
Dataset	1156	1155	-0.007
Dataset	1157	1156	-0.007
Dataset	1158	1157	-0.007
Dataset	1159	1158	-0.007
Dataset	1160	1159	-0.008
Dataset	1161	1160	-0.008
Dataset	1162	1161	-0.008
Dataset	1163	1162	-0.007
Dataset	1164	1163	-0.007
Dataset	1165	1164	-0.007
Dataset	1166	1165	-0.007
Dataset	1167	1166	-0.007
Dataset	1168	1167	-0.007
Dataset	1169	1168	-0.007
Dataset	1170	1169	-0.007
Dataset	1171	1170	-0.007
Dataset	1172	1171	-0.007
Dataset	1173	1172	-0.007
Dataset	1174	1173	-0.006
Dataset	1175	1174	-0.006
Dataset	1176	1175	-0.005
Dataset	1177	1176	-0.005
Dataset	1178	1177	-0.005
Dataset	1179	1178	-0.005
Dataset	1180	1179	-0.005
Dataset	1181	1180	-0.005
Dataset	1182	1181	-0.005
Dataset	1183	1182	-0.004
Dataset	1184	1183	-0.004
Dataset	1185	1184	-0.004
Dataset	1186	1185	-0.003
Dataset	1187	1186	-0.003
Dataset	1188	1187	-0.003
Dataset	1189	1188	-0.003
Dataset	1190	1189	-0.003
Dataset	1191	1190	-0.003
Dataset	1192	1191	-0.004
Dataset	1193	1192	-0.004
Dataset	1194	1193	-0.004
Dataset	1195	1194	-0.004
Dataset	1196	1195	-0.004
Dataset	1197	1196	-0.005
Dataset	1198	1197	-0.005
Dataset	1199	1198	-0.005
Dataset	1200	1199	-0.006
Dataset	1201	1200	-0.006
Dataset	1202	1201	-0.007
Dataset	1203	1202	-0.007
Dataset	1204	1203	-0.007
Dataset	1205	1204	-0.007
Dataset	1206	1205	-0.007
Dataset	1207	1206	-0.007
Dataset	1208	1207	-0.007
Dataset	1209	1208	-0.006
Dataset	1210	1209	-0.006
Dataset	1211	1210	-0.006
Dataset	1212	1211	-0.006
Dataset	1213	1212	-0.005
Dataset	1214	1213	-0.005
Dataset	1215	1214	-0.005
Dataset	1216	1215	-0.004
Dataset	1217	1216	-0.004
Dataset	1218	1217	-0.003
Dataset	1219	1218	-0.003
Dataset	1220	1219	-0.003
Dataset	1221	1220	-0.003
Dataset	1222	1221	-0.003
Dataset	1223	1222	-0.003
Dataset	1224	1223	-0.003
Dataset	1225	1224	-0.003
Dataset	1226	1225	-0.003
Dataset	1227	1226	-0.002
Dataset	1228	1227	-0.002
Dataset	1229	1228	-0.002
Dataset	1230	1229	-0.002
Dataset	1231	1230	-0.003
Dataset	1232	1231	-0.002
Dataset	1233	1232	-0.002
Dataset	1234	1233	-0.002
Dataset	1235	1234	-0.002
Dataset	1236	1235	-0.002
Dataset	1237	1236	-0.001
Dataset	1238	1237	-0.001
Dataset	1239	1238	-0.001
Dataset	1240	1239	-0.001
Dataset	1241	1240	-0.001
Dataset	1242	1241	-0.001
Dataset	1243	1242	-0.001
Dataset	1244	1243	-0.001
Dataset	1245	1244	-0.001
Dataset	1246	1245	-0.001
Dataset	1247	1246	-0.001
Dataset	1248	1247	-0.001
Dataset	1249	1248	-0.001
Dataset	1250	1249	-0.002
Dataset	1251	1250	-0.002
Dataset	1252	1251	-0.002
Dataset	1253	1252	-0.001
Dataset	1254	1253	0.001
Dataset	1255	1254	0.007
Dataset	1256	1255	0.017
Dataset	1257	1256	0.032
Dataset	1258	1257	0.053
Dataset	1259	1258	0.08
Dataset	1260	1259	0.11
Dataset	1261	1260	0.143
Dataset	1262	1261	0.177
Dataset	1263	1262	0.212
Dataset	1264	1263	0.247
Dataset	1265	1264	0.282
Dataset	1266	1265	0.316
Dataset	1267	1266	0.349
Dataset	1268	1267	0.38
Dataset	1269	1268	0.408
Dataset	1270	1269	0.431
Dataset	1271	1270	0.447
Dataset	1272	1271	0.457
Dataset	1273	1272	0.46
Dataset	1274	1273	0.456
Dataset	1275	1274	0.447
Dataset	1276	1275	0.434
Dataset	1277	1276	0.418
Dataset	1278	1277	0.401
Dataset	1279	1278	0.382
Dataset	1280	1279	0.362
Dataset	1281	1280	0.342
Dataset	1282	1281	0.322
Dataset	1283	1282	0.302
Dataset	1284	1283	0.283
Dataset	1285	1284	0.265
Dataset	1286	1285	0.248
Dataset	1287	1286	0.233
Dataset	1288	1287	0.218
Dataset	1289	1288	0.205
Dataset	1290	1289	0.192
Dataset	1291	1290	0.18
Dataset	1292	1291	0.169
Dataset	1293	1292	0.159
Dataset	1294	1293	0.15
Dataset	1295	1294	0.141
Dataset	1296	1295	0.133
Dataset	1297	1296	0.125
Dataset	1298	1297	0.117
Dataset	1299	1298	0.11
Dataset	1300	1299	0.104
Dataset	1301	1300	0.097
Dataset	1302	1301	0.091
Dataset	1303	1302	0.085
Dataset	1304	1303	0.08
Dataset	1305	1304	0.074
Dataset	1306	1305	0.07
Dataset	1307	1306	0.065
Dataset	1308	1307	0.061
Dataset	1309	1308	0.057
Dataset	1310	1309	0.053
Dataset	1311	1310	0.05
Dataset	1312	1311	0.047
Dataset	1313	1312	0.044
Dataset	1314	1313	0.042
Dataset	1315	1314	0.04
Dataset	1316	1315	0.038
Dataset	1317	1316	0.037
Dataset	1318	1317	0.035
Dataset	1319	1318	0.034
Dataset	1320	1319	0.033
Dataset	1321	1320	0.031
Dataset	1322	1321	0.03
Dataset	1323	1322	0.029
Dataset	1324	1323	0.028
Dataset	1325	1324	0.027
Dataset	1326	1325	0.026
Dataset	1327	1326	0.024
Dataset	1328	1327	0.023
Dataset	1329	1328	0.022
Dataset	1330	1329	0.021
Dataset	1331	1330	0.019
Dataset	1332	1331	0.018
Dataset	1333	1332	0.017
Dataset	1334	1333	0.015
Dataset	1335	1334	0.014
Dataset	1336	1335	0.013
Dataset	1337	1336	0.012
Dataset	1338	1337	0.011
Dataset	1339	1338	0.01
Dataset	1340	1339	0.009
Dataset	1341	1340	0.008
Dataset	1342	1341	0.008
Dataset	1343	1342	0.007
Dataset	1344	1343	0.006
Dataset	1345	1344	0.005
Dataset	1346	1345	0.004
Dataset	1347	1346	0.003
Dataset	1348	1347	0.002
Dataset	1349	1348	0.001
Dataset	1350	1349	0
Dataset	1351	1350	0
Dataset	1352	1351	0
Dataset	1353	1352	0
Dataset	1354	1353	0
Dataset	1355	1354	0
Dataset	1356	1355	0
Dataset	1357	1356	0
Dataset	1358	1357	0
Dataset	1359	1358	0
Dataset	1360	1359	0
Dataset	1361	1360	0
Dataset	1362	1361	0
Dataset	1363	1362	-0.001
Dataset	1364	1363	-0.001
Dataset	1365	1364	-0.001
Dataset	1366	1365	-0.002
Dataset	1367	1366	-0.001
Dataset	1368	1367	-0.002
Dataset	1369	1368	-0.002
Dataset	1370	1369	-0.002
Dataset	1371	1370	-0.003
Dataset	1372	1371	-0.003
Dataset	1373	1372	-0.004
Dataset	1374	1373	-0.004
Dataset	1375	1374	-0.004
Dataset	1376	1375	-0.004
Dataset	1377	1376	-0.003
Dataset	1378	1377	-0.003
Dataset	1379	1378	-0.003
Dataset	1380	1379	-0.004
Dataset	1381	1380	-0.004
Dataset	1382	1381	-0.004
Dataset	1383	1382	-0.004
Dataset	1384	1383	-0.004
Dataset	1385	1384	-0.004
Dataset	1386	1385	-0.004
Dataset	1387	1386	-0.004
Dataset	1388	1387	-0.003
Dataset	1389	1388	-0.003
Dataset	1390	1389	-0.003
Dataset	1391	1390	-0.003
Dataset	1392	1391	-0.003
Dataset	1393	1392	-0.003
Dataset	1394	1393	-0.002
Dataset	1395	1394	-0.002
Dataset	1396	1395	-0.002
Dataset	1397	1396	-0.002
Dataset	1398	1397	-0.002
Dataset	1399	1398	-0.002
Dataset	1400	1399	-0.002
Dataset	1401	1400	-0.002
Dataset	1402	1401	-0.002
Dataset	1403	1402	-0.002
Dataset	1404	1403	-0.002
Dataset	1405	1404	-0.002
Dataset	1406	1405	-0.003
Dataset	1407	1406	-0.003
Dataset	1408	1407	-0.003
Dataset	1409	1408	-0.003
Dataset	1410	1409	-0.002
Dataset	1411	1410	-0.002
Dataset	1412	1411	-0.002
Dataset	1413	1412	-0.002
Dataset	1414	1413	-0.002
Dataset	1415	1414	-0.002
Dataset	1416	1415	-0.002
Dataset	1417	1416	-0.002
Dataset	1418	1417	-0.002
Dataset	1419	1418	-0.002
Dataset	1420	1419	-0.002
Dataset	1421	1420	-0.002
Dataset	1422	1421	-0.001
Dataset	1423	1422	-0.001
Dataset	1424	1423	-0.001
Dataset	1425	1424	-0.001
Dataset	1426	1425	-0.002
Dataset	1427	1426	-0.002
Dataset	1428	1427	-0.002
Dataset	1429	1428	-0.002
Dataset	1430	1429	-0.003
Dataset	1431	1430	-0.003
Dataset	1432	1431	-0.003
Dataset	1433	1432	-0.002
Dataset	1434	1433	-0.002
Dataset	1435	1434	-0.002
Dataset	1436	1435	-0.002
Dataset	1437	1436	-0.002
Dataset	1438	1437	-0.003
Dataset	1439	1438	-0.003
Dataset	1440	1439	-0.003
Dataset	1441	1440	-0.002
Dataset	1442	1441	-0.002
Dataset	1443	1442	-0.002
Dataset	1444	1443	-0.001
Dataset	1445	1444	-0.001
Dataset	1446	1445	-0.001
Dataset	1447	1446	-0.001
Dataset	1448	1447	-0.001
Dataset	1449	1448	-0.001
Dataset	1450	1449	-0.001
Dataset	1451	1450	-0.001
Dataset	1452	1451	-0.001
Dataset	1453	1452	-0.001
Dataset	1454	1453	-0.001
Dataset	1455	1454	-0.001
Dataset	1456	1455	-0.001
Dataset	1457	1456	-0.001
Dataset	1458	1457	-0.001
Dataset	1459	1458	-0.001
Dataset	1460	1459	-0.001
Dataset	1461	1460	-0.001
Dataset	1462	1461	-0.002
Dataset	1463	1462	-0.002
Dataset	1464	1463	-0.002
Dataset	1465	1464	-0.002
Dataset	1466	1465	-0.003
Dataset	1467	1466	-0.003
Dataset	1468	1467	-0.003
Dataset	1469	1468	-0.003
Dataset	1470	1469	-0.004
Dataset	1471	1470	-0.004
Dataset	1472	1471	-0.004
Dataset	1473	1472	-0.004
Dataset	1474	1473	-0.004
Dataset	1475	1474	-0.004
Dataset	1476	1475	-0.004
Dataset	1477	1476	-0.004
Dataset	1478	1477	-0.004
Dataset	1479	1478	-0.004
Dataset	1480	1479	-0.004
Dataset	1481	1480	-0.004
Dataset	1482	1481	-0.004
Dataset	1483	1482	-0.003
Dataset	1484	1483	-0.003
Dataset	1485	1484	-0.004
Dataset	1486	1485	-0.004
Dataset	1487	1486	-0.004
Dataset	1488	1487	-0.004
Dataset	1489	1488	-0.004
Dataset	1490	1489	-0.004
Dataset	1491	1490	-0.003
Dataset	1492	1491	-0.003
Dataset	1493	1492	-0.003
Dataset	1494	1493	-0.002
Dataset	1495	1494	-0.002
Dataset	1496	1495	-0.002
Dataset	1497	1496	-0.002
Dataset	1498	1497	-0.003
Dataset	1499	1498	-0.003
Dataset	1500	1499	-0.004
Dataset	1501	1500	-0.004
Dataset	1502	1501	-0.004
Dataset	1503	1502	-0.003
Dataset	1504	1503	0
Dataset	1505	1504	0.005
Dataset	1506	1505	0.014
Dataset	1507	1506	0.028
Dataset	1508	1507	0.047
Dataset	1509	1508	0.071
Dataset	1510	1509	0.099
Dataset	1511	1510	0.129
Dataset	1512	1511	0.16
Dataset	1513	1512	0.192
Dataset	1514	1513	0.224
Dataset	1515	1514	0.256
Dataset	1516	1515	0.287
Dataset	1517	1516	0.317
Dataset	1518	1517	0.345
Dataset	1519	1518	0.37
Dataset	1520	1519	0.391
Dataset	1521	1520	0.406
Dataset	1522	1521	0.414
Dataset	1523	1522	0.416
Dataset	1524	1523	0.413
Dataset	1525	1524	0.404
Dataset	1526	1525	0.392
Dataset	1527	1526	0.377
Dataset	1528	1527	0.36
Dataset	1529	1528	0.342
Dataset	1530	1529	0.323
Dataset	1531	1530	0.304
Dataset	1532	1531	0.286
Dataset	1533	1532	0.268
Dataset	1534	1533	0.25
Dataset	1535	1534	0.234
Dataset	1536	1535	0.218
Dataset	1537	1536	0.204
Dataset	1538	1537	0.19
Dataset	1539	1538	0.178
Dataset	1540	1539	0.167
Dataset	1541	1540	0.156
Dataset	1542	1541	0.146
Dataset	1543	1542	0.137
Dataset	1544	1543	0.129
Dataset	1545	1544	0.121
Dataset	1546	1545	0.114
Dataset	1547	1546	0.108
Dataset	1548	1547	0.102
Dataset	1549	1548	0.096
Dataset	1550	1549	0.09
Dataset	1551	1550	0.085
Dataset	1552	1551	0.08
Dataset	1553	1552	0.075
Dataset	1554	1553	0.07
Dataset	1555	1554	0.066
Dataset	1556	1555	0.062
Dataset	1557	1556	0.058
Dataset	1558	1557	0.054
Dataset	1559	1558	0.051
Dataset	1560	1559	0.047
Dataset	1561	1560	0.044
Dataset	1562	1561	0.041
Dataset	1563	1562	0.038
Dataset	1564	1563	0.036
Dataset	1565	1564	0.034
Dataset	1566	1565	0.032
Dataset	1567	1566	0.03
Dataset	1568	1567	0.028
Dataset	1569	1568	0.027
Dataset	1570	1569	0.025
Dataset	1571	1570	0.024
Dataset	1572	1571	0.023
Dataset	1573	1572	0.021
Dataset	1574	1573	0.02
Dataset	1575	1574	0.019
Dataset	1576	1575	0.018
Dataset	1577	1576	0.017
Dataset	1578	1577	0.017
Dataset	1579	1578	0.016
Dataset	1580	1579	0.015
Dataset	1581	1580	0.014
Dataset	1582	1581	0.013
Dataset	1583	1582	0.012
Dataset	1584	1583	0.011
Dataset	1585	1584	0.01
Dataset	1586	1585	0.009
Dataset	1587	1586	0.009
Dataset	1588	1587	0.008
Dataset	1589	1588	0.007
Dataset	1590	1589	0.006
Dataset	1591	1590	0.005
Dataset	1592	1591	0.004
Dataset	1593	1592	0.003
Dataset	1594	1593	0.002
Dataset	1595	1594	0.001
Dataset	1596	1595	0
Dataset	1597	1596	-0.001
Dataset	1598	1597	-0.001
Dataset	1599	1598	-0.002
Dataset	1600	1599	-0.002
Dataset	1601	1600	-0.002
Dataset	1602	1601	-0.003
Dataset	1603	1602	-0.003
Dataset	1604	1603	-0.003
Dataset	1605	1604	-0.003
Dataset	1606	1605	-0.003
Dataset	1607	1606	-0.003
Dataset	1608	1607	-0.003
Dataset	1609	1608	-0.003
Dataset	1610	1609	-0.003
Dataset	1611	1610	-0.003
Dataset	1612	1611	-0.003
Dataset	1613	1612	-0.003
Dataset	1614	1613	-0.003
Dataset	1615	1614	-0.003
Dataset	1616	1615	-0.003
Dataset	1617	1616	-0.002
Dataset	1618	1617	-0.002
Dataset	1619	1618	-0.002
Dataset	1620	1619	-0.002
Dataset	1621	1620	-0.003
Dataset	1622	1621	-0.003
Dataset	1623	1622	-0.003
Dataset	1624	1623	-0.003
Dataset	1625	1624	-0.003
Dataset	1626	1625	-0.003
Dataset	1627	1626	-0.003
Dataset	1628	1627	-0.003
Dataset	1629	1628	-0.003
Dataset	1630	1629	-0.003
Dataset	1631	1630	-0.003
Dataset	1632	1631	-0.003
Dataset	1633	1632	-0.003
Dataset	1634	1633	-0.003
Dataset	1635	1634	-0.003
Dataset	1636	1635	-0.003
Dataset	1637	1636	-0.004
Dataset	1638	1637	-0.004
Dataset	1639	1638	-0.004
Dataset	1640	1639	-0.004
Dataset	1641	1640	-0.005
Dataset	1642	1641	-0.005
Dataset	1643	1642	-0.005
Dataset	1644	1643	-0.005
Dataset	1645	1644	-0.005
Dataset	1646	1645	-0.006
Dataset	1647	1646	-0.006
Dataset	1648	1647	-0.006
Dataset	1649	1648	-0.006
Dataset	1650	1649	-0.006
Dataset	1651	1650	-0.006
Dataset	1652	1651	-0.006
Dataset	1653	1652	-0.006
Dataset	1654	1653	-0.006
Dataset	1655	1654	-0.006
Dataset	1656	1655	-0.005
Dataset	1657	1656	-0.005
Dataset	1658	1657	-0.005
Dataset	1659	1658	-0.005
Dataset	1660	1659	-0.004
Dataset	1661	1660	-0.003
Dataset	1662	1661	-0.003
Dataset	1663	1662	-0.002
Dataset	1664	1663	-0.002
Dataset	1665	1664	-0.002
Dataset	1666	1665	-0.001
Dataset	1667	1666	-0.001
Dataset	1668	1667	-0.001
Dataset	1669	1668	-0.001
Dataset	1670	1669	-0.001
Dataset	1671	1670	-0.001
Dataset	1672	1671	-0.001
Dataset	1673	1672	-0.001
Dataset	1674	1673	-0.002
Dataset	1675	1674	-0.002
Dataset	1676	1675	-0.002
Dataset	1677	1676	-0.003
Dataset	1678	1677	-0.003
Dataset	1679	1678	-0.003
Dataset	1680	1679	-0.003
Dataset	1681	1680	-0.003
Dataset	1682	1681	-0.002
Dataset	1683	1682	-0.002
Dataset	1684	1683	-0.002
Dataset	1685	1684	-0.002
Dataset	1686	1685	-0.002
Dataset	1687	1686	-0.002
Dataset	1688	1687	-0.002
Dataset	1689	1688	-0.001
Dataset	1690	1689	-0.001
Dataset	1691	1690	-0.001
Dataset	1692	1691	-0.001
Dataset	1693	1692	0
Dataset	1694	1693	0
Dataset	1695	1694	0
Dataset	1696	1695	0
Dataset	1697	1696	0
Dataset	1698	1697	0
Dataset	1699	1698	0
Dataset	1700	1699	0
Dataset	1701	1700	0
Dataset	1702	1701	0
Dataset	1703	1702	0
Dataset	1704	1703	0
Dataset	1705	1704	0
Dataset	1706	1705	0
Dataset	1707	1706	-0.001
Dataset	1708	1707	-0.001
Dataset	1709	1708	-0.001
Dataset	1710	1709	-0.002
Dataset	1711	1710	-0.002
Dataset	1712	1711	-0.002
Dataset	1713	1712	-0.003
Dataset	1714	1713	-0.003
Dataset	1715	1714	-0.004
Dataset	1716	1715	-0.004
Dataset	1717	1716	-0.004
Dataset	1718	1717	-0.005
Dataset	1719	1718	-0.005
Dataset	1720	1719	-0.004
Dataset	1721	1720	-0.004
Dataset	1722	1721	-0.004
Dataset	1723	1722	-0.003
Dataset	1724	1723	-0.003
Dataset	1725	1724	-0.003
Dataset	1726	1725	-0.002
Dataset	1727	1726	-0.002
Dataset	1728	1727	-0.002
Dataset	1729	1728	-0.001
Dataset	1730	1729	-0.001
Dataset	1731	1730	0
Dataset	1732	1731	0
Dataset	1733	1732	0
Dataset	1734	1733	0
Dataset	1735	1734	0
Dataset	1736	1735	0
Dataset	1737	1736	0
Dataset	1738	1737	-0.001
Dataset	1739	1738	-0.001
Dataset	1740	1739	-0.001
Dataset	1741	1740	-0.001
Dataset	1742	1741	-0.001
Dataset	1743	1742	0
Dataset	1744	1743	-0.001
Dataset	1745	1744	-0.001
Dataset	1746	1745	-0.002
Dataset	1747	1746	-0.003
Dataset	1748	1747	-0.004
Dataset	1749	1748	-0.004
Dataset	1750	1749	-0.005
Dataset	1751	1750	-0.005
Dataset	1752	1751	-0.005
Dataset	1753	1752	-0.004
Dataset	1754	1753	-0.002
Dataset	1755	1754	0.003
Dataset	1756	1755	0.012
Dataset	1757	1756	0.026
Dataset	1758	1757	0.044
Dataset	1759	1758	0.066
Dataset	1760	1759	0.092
Dataset	1761	1760	0.12
Dataset	1762	1761	0.15
Dataset	1763	1762	0.18
Dataset	1764	1763	0.21
Dataset	1765	1764	0.24
Dataset	1766	1765	0.269
Dataset	1767	1766	0.297
Dataset	1768	1767	0.324
Dataset	1769	1768	0.347
Dataset	1770	1769	0.367
Dataset	1771	1770	0.381
Dataset	1772	1771	0.388
Dataset	1773	1772	0.39
Dataset	1774	1773	0.386
Dataset	1775	1774	0.377
Dataset	1776	1775	0.365
Dataset	1777	1776	0.351
Dataset	1778	1777	0.335
Dataset	1779	1778	0.318
Dataset	1780	1779	0.3
Dataset	1781	1780	0.282
Dataset	1782	1781	0.264
Dataset	1783	1782	0.246
Dataset	1784	1783	0.229
Dataset	1785	1784	0.213
Dataset	1786	1785	0.198
Dataset	1787	1786	0.185
Dataset	1788	1787	0.172
Dataset	1789	1788	0.16
Dataset	1790	1789	0.15
Dataset	1791	1790	0.14
Dataset	1792	1791	0.131
Dataset	1793	1792	0.122
Dataset	1794	1793	0.115
Dataset	1795	1794	0.108
Dataset	1796	1795	0.101
Dataset	1797	1796	0.095
Dataset	1798	1797	0.089
Dataset	1799	1798	0.083
Dataset	1800	1799	0.078
Dataset	1801	1800	0.073
Dataset	1802	1801	0.068
Dataset	1803	1802	0.063
Dataset	1804	1803	0.059
Dataset	1805	1804	0.054
Dataset	1806	1805	0.05
Dataset	1807	1806	0.046
Dataset	1808	1807	0.042
Dataset	1809	1808	0.039
Dataset	1810	1809	0.036
Dataset	1811	1810	0.034
Dataset	1812	1811	0.031
Dataset	1813	1812	0.029
Dataset	1814	1813	0.026
Dataset	1815	1814	0.024
Dataset	1816	1815	0.022
Dataset	1817	1816	0.021
Dataset	1818	1817	0.02
Dataset	1819	1818	0.018
Dataset	1820	1819	0.018
Dataset	1821	1820	0.017
Dataset	1822	1821	0.016
Dataset	1823	1822	0.015
Dataset	1824	1823	0.014
Dataset	1825	1824	0.013
Dataset	1826	1825	0.012
Dataset	1827	1826	0.011
Dataset	1828	1827	0.011
Dataset	1829	1828	0.01
Dataset	1830	1829	0.009
Dataset	1831	1830	0.008
Dataset	1832	1831	0.007
Dataset	1833	1832	0.006
Dataset	1834	1833	0.005
Dataset	1835	1834	0.003
Dataset	1836	1835	0.002
Dataset	1837	1836	0.001
Dataset	1838	1837	0
Dataset	1839	1838	-0.001
Dataset	1840	1839	-0.002
Dataset	1841	1840	-0.003
Dataset	1842	1841	-0.003
Dataset	1843	1842	-0.004
Dataset	1844	1843	-0.004
Dataset	1845	1844	-0.004
Dataset	1846	1845	-0.004
Dataset	1847	1846	-0.004
Dataset	1848	1847	-0.004
Dataset	1849	1848	-0.004
Dataset	1850	1849	-0.005
Dataset	1851	1850	-0.005
Dataset	1852	1851	-0.005
Dataset	1853	1852	-0.005
Dataset	1854	1853	-0.004
Dataset	1855	1854	-0.004
Dataset	1856	1855	-0.004
Dataset	1857	1856	-0.004
Dataset	1858	1857	-0.004
Dataset	1859	1858	-0.003
Dataset	1860	1859	-0.003
Dataset	1861	1860	-0.003
Dataset	1862	1861	-0.003
Dataset	1863	1862	-0.003
Dataset	1864	1863	-0.003
Dataset	1865	1864	-0.003
Dataset	1866	1865	-0.003
Dataset	1867	1866	-0.003
Dataset	1868	1867	-0.003
Dataset	1869	1868	-0.003
Dataset	1870	1869	-0.003
Dataset	1871	1870	-0.003
Dataset	1872	1871	-0.003
Dataset	1873	1872	-0.004
Dataset	1874	1873	-0.004
Dataset	1875	1874	-0.004
Dataset	1876	1875	-0.004
Dataset	1877	1876	-0.004
Dataset	1878	1877	-0.005
Dataset	1879	1878	-0.005
Dataset	1880	1879	-0.005
Dataset	1881	1880	-0.005
Dataset	1882	1881	-0.005
Dataset	1883	1882	-0.005
Dataset	1884	1883	-0.005
Dataset	1885	1884	-0.005
Dataset	1886	1885	-0.005
Dataset	1887	1886	-0.005
Dataset	1888	1887	-0.005
Dataset	1889	1888	-0.005
Dataset	1890	1889	-0.005
Dataset	1891	1890	-0.005
Dataset	1892	1891	-0.005
Dataset	1893	1892	-0.004
Dataset	1894	1893	-0.004
Dataset	1895	1894	-0.004
Dataset	1896	1895	-0.004
Dataset	1897	1896	-0.003
Dataset	1898	1897	-0.003
Dataset	1899	1898	-0.003
Dataset	1900	1899	-0.003
Dataset	1901	1900	-0.003
Dataset	1902	1901	-0.003
Dataset	1903	1902	-0.003
Dataset	1904	1903	-0.003
Dataset	1905	1904	-0.003
Dataset	1906	1905	-0.003
Dataset	1907	1906	-0.003
Dataset	1908	1907	-0.003
Dataset	1909	1908	-0.003
Dataset	1910	1909	-0.003
Dataset	1911	1910	-0.002
Dataset	1912	1911	-0.002
Dataset	1913	1912	-0.002
Dataset	1914	1913	-0.002
Dataset	1915	1914	-0.001
Dataset	1916	1915	-0.001
Dataset	1917	1916	-0.001
Dataset	1918	1917	-0.001
Dataset	1919	1918	0
Dataset	1920	1919	0
Dataset	1921	1920	-0.001
Dataset	1922	1921	-0.001
Dataset	1923	1922	-0.001
Dataset	1924	1923	-0.001
Dataset	1925	1924	-0.001
Dataset	1926	1925	-0.001
Dataset	1927	1926	-0.001
Dataset	1928	1927	-0.001
Dataset	1929	1928	-0.001
Dataset	1930	1929	-0.001
Dataset	1931	1930	-0.001
Dataset	1932	1931	-0.001
Dataset	1933	1932	-0.001
Dataset	1934	1933	-0.001
Dataset	1935	1934	-0.001
Dataset	1936	1935	-0.001
Dataset	1937	1936	-0.001
Dataset	1938	1937	-0.001
Dataset	1939	1938	-0.002
Dataset	1940	1939	-0.002
Dataset	1941	1940	-0.003
Dataset	1942	1941	-0.003
Dataset	1943	1942	-0.003
Dataset	1944	1943	-0.003
Dataset	1945	1944	-0.004
Dataset	1946	1945	-0.004
Dataset	1947	1946	-0.005
Dataset	1948	1947	-0.005
Dataset	1949	1948	-0.005
Dataset	1950	1949	-0.005
Dataset	1951	1950	-0.005
Dataset	1952	1951	-0.005
Dataset	1953	1952	-0.005
Dataset	1954	1953	-0.004
Dataset	1955	1954	-0.004
Dataset	1956	1955	-0.004
Dataset	1957	1956	-0.004
Dataset	1958	1957	-0.004
Dataset	1959	1958	-0.004
Dataset	1960	1959	-0.004
Dataset	1961	1960	-0.004
Dataset	1962	1961	-0.004
Dataset	1963	1962	-0.004
Dataset	1964	1963	-0.003
[truncated: 4,266 more rows]

## Sheet: Figure5d-left
	Models
	Model	Variable	Value	Confidence Interval (±)
	Independent	Kd (M)	2.747e-06
		n	0.97
		ΔH (kJ/mol)	-100
		Ka (Mˉ¹)	364033
		-TΔS (kJ/mol)	68.257
		ΔG (kJ/mol)	-31.743
		ΔS (J/mol·K)	-228.935
	Blank (linear)	intercept (µJ)	3.99796
		slope	-0.497
			Confidence Level (%)	0
X: Injection	Y: Area Data (µJ)	Injection Volume (µL)	Moles (Syringe)	Moles (Cell)	Mole Ratio	Cell Volume (µL)	Independent Model	Blank (linear) Model	Model Sum	Residual
1	-1.59695	0.48	3.168e-11	3.02663e-09	0.0104671	190	156.733	3.50096	160.234
2	-13.2563	2.97	2.27205e-10	2.97932e-09	0.0762605	190	-16.3953	3.00396	-13.3914	0.135029
3	-12.9372	2.97	4.19673e-10	2.93275e-09	0.143099	190	-15.9715	2.50696	-13.4645	0.527302
4	-12.9189	2.97	6.09133e-10	2.88691e-09	0.210998	190	-15.4911	2.00996	-13.4811	0.562235
5	-13.8983	2.97	7.95631e-10	2.84178e-09	0.279976	190	-14.9487	1.51296	-13.4357	-0.462601
6	-13.5542	2.97	9.79214e-10	2.79736e-09	0.350049	190	-14.3399	1.01596	-13.3239	-0.230237
7	-12.6795	2.97	1.15993e-09	2.75363e-09	0.421235	190	-13.6626	0.51896	-13.1436	0.464054
8	-12.0802	2.97	1.33782e-09	2.71059e-09	0.493552	190	-12.9176	0.02196	-12.8957	0.815438
9	-12.0931	2.97	1.51292e-09	2.66822e-09	0.567017	190	-12.1103	-0.47504	-12.5853	0.492292
10	-11.8629	2.97	1.68529e-09	2.62651e-09	0.641648	190	-11.2508	-0.97204	-12.2228	0.359918
11	-11.384	2.97	1.85497e-09	2.58545e-09	0.717464	190	-10.3543	-1.46904	-11.8233	0.439324
12	-11.7284	2.97	2.02199e-09	2.54504e-09	0.794485	190	-9.44032	-1.96604	-11.4064	-0.322058
13	-10.8726	2.97	2.18641e-09	2.50526e-09	0.872728	190	-8.53057	-2.46304	-10.9936	0.121024
14	-10.1337	2.97	2.34825e-09	2.46609e-09	0.952214	190	-7.64663	-2.96004	-10.6067	0.472929
15	-10.2094	2.97	2.50756e-09	2.42755e-09	1.03296	190	-6.80744	-3.45704	-10.2645	0.0550829
16	-9.88455	2.97	2.66439e-09	2.3896e-09	1.11499	190	-6.02747	-3.95404	-9.98151	0.0969607
17	-9.30809	2.97	2.81876e-09	2.35225e-09	1.19833	190	-5.31587	-4.45104	-9.76691	0.458826
Dataset	1	0	0.03
Dataset	2	1	0.029
Dataset	3	2	0.028
Dataset	4	3	0.027
Dataset	5	4	0.025
Dataset	6	5	0.024
Dataset	7	6	0.023
Dataset	8	7	0.021
Dataset	9	8	0.02
Dataset	10	9	0.019
Dataset	11	10	0.017
Dataset	12	11	0.016
Dataset	13	12	0.014
Dataset	14	13	0.012
Dataset	15	14	0.011
Dataset	16	15	0.009
Dataset	17	16	0.008
Dataset	18	17	0.006
Dataset	19	18	0.005
Dataset	20	19	0.004
Dataset	21	20	0.003
Dataset	22	21	0.002
Dataset	23	22	0.001
Dataset	24	23	0
Dataset	25	24	0
Dataset	26	25	-0.001
Dataset	27	26	-0.002
Dataset	28	27	-0.004
Dataset	29	28	-0.005
Dataset	30	29	-0.006
Dataset	31	30	-0.006
Dataset	32	31	-0.007
Dataset	33	32	-0.008
Dataset	34	33	-0.008
Dataset	35	34	-0.009
Dataset	36	35	-0.009
Dataset	37	36	-0.01
Dataset	38	37	-0.01
Dataset	39	38	-0.011
Dataset	40	39	-0.011
Dataset	41	40	-0.012
Dataset	42	41	-0.011
Dataset	43	42	-0.011
Dataset	44	43	-0.011
Dataset	45	44	-0.012
Dataset	46	45	-0.011
Dataset	47	46	-0.011
Dataset	48	47	-0.011
Dataset	49	48	-0.01
Dataset	50	49	-0.009
Dataset	51	50	-0.009
Dataset	52	51	-0.009
Dataset	53	52	-0.008
Dataset	54	53	-0.008
Dataset	55	54	-0.007
Dataset	56	55	-0.006
Dataset	57	56	-0.005
Dataset	58	57	-0.004
Dataset	59	58	-0.003
Dataset	60	59	-0.002
Dataset	61	60	-0.001
Dataset	62	61	0
Dataset	63	62	0
Dataset	64	63	0.001
Dataset	65	64	0.002
Dataset	66	65	0.003
Dataset	67	66	0.004
Dataset	68	67	0.005
Dataset	69	68	0.006
Dataset	70	69	0.006
Dataset	71	70	0.007
Dataset	72	71	0.007
Dataset	73	72	0.007
Dataset	74	73	0.007
Dataset	75	74	0.008
Dataset	76	75	0.008
Dataset	77	76	0.008
Dataset	78	77	0.008
Dataset	79	78	0.008
Dataset	80	79	0.007
Dataset	81	80	0.007
Dataset	82	81	0.006
Dataset	83	82	0.006
Dataset	84	83	0.005
Dataset	85	84	0.005
Dataset	86	85	0.004
Dataset	87	86	0.004
Dataset	88	87	0.004
Dataset	89	88	0.004
Dataset	90	89	0.004
Dataset	91	90	0.005
Dataset	92	91	0.005
Dataset	93	92	0.006
Dataset	94	93	0.006
Dataset	95	94	0.007
Dataset	96	95	0.007
Dataset	97	96	0.007
Dataset	98	97	0.007
Dataset	99	98	0.007
Dataset	100	99	0.007
Dataset	101	100	0.007
Dataset	102	101	0.007
Dataset	103	102	0.007
Dataset	104	103	0.006
Dataset	105	104	0.005
Dataset	106	105	0.004
Dataset	107	106	0.002
Dataset	108	107	0.001
Dataset	109	108	-0.001
Dataset	110	109	-0.002
Dataset	111	110	-0.003
Dataset	112	111	-0.004
Dataset	113	112	-0.004
Dataset	114	113	-0.005
Dataset	115	114	-0.005
Dataset	116	115	-0.006
Dataset	117	116	-0.007
Dataset	118	117	-0.008
Dataset	119	118	-0.009
Dataset	120	119	-0.009
Dataset	121	120	-0.009
Dataset	122	121	-0.009
Dataset	123	122	-0.009
Dataset	124	123	-0.009
Dataset	125	124	-0.009
Dataset	126	125	-0.009
Dataset	127	126	-0.009
Dataset	128	127	-0.009
Dataset	129	128	-0.009
Dataset	130	129	-0.01
Dataset	131	130	-0.01
Dataset	132	131	-0.01
Dataset	133	132	-0.01
Dataset	134	133	-0.01
Dataset	135	134	-0.01
Dataset	136	135	-0.011
Dataset	137	136	-0.011
Dataset	138	137	-0.011
Dataset	139	138	-0.011
Dataset	140	139	-0.011
Dataset	141	140	-0.011
Dataset	142	141	-0.011
Dataset	143	142	-0.011
Dataset	144	143	-0.012
Dataset	145	144	-0.013
Dataset	146	145	-0.013
Dataset	147	146	-0.013
Dataset	148	147	-0.013
Dataset	149	148	-0.013
Dataset	150	149	-0.013
Dataset	151	150	-0.013
Dataset	152	151	-0.012
Dataset	153	152	-0.012
Dataset	154	153	-0.012
Dataset	155	154	-0.011
Dataset	156	155	-0.01
Dataset	157	156	-0.009
Dataset	158	157	-0.008
Dataset	159	158	-0.006
Dataset	160	159	-0.004
Dataset	161	160	-0.002
Dataset	162	161	0
Dataset	163	162	0.002
Dataset	164	163	0.005
Dataset	165	164	0.007
Dataset	166	165	0.01
Dataset	167	166	0.013
Dataset	168	167	0.016
Dataset	169	168	0.019
Dataset	170	169	0.023
Dataset	171	170	0.026
Dataset	172	171	0.029
Dataset	173	172	0.033
Dataset	174	173	0.037
Dataset	175	174	0.04
Dataset	176	175	0.044
Dataset	177	176	0.047
Dataset	178	177	0.049
Dataset	179	178	0.052
Dataset	180	179	0.053
Dataset	181	180	0.055
Dataset	182	181	0.056
Dataset	183	182	0.056
Dataset	184	183	0.057
Dataset	185	184	0.057
Dataset	186	185	0.057
Dataset	187	186	0.056
Dataset	188	187	0.055
Dataset	189	188	0.054
Dataset	190	189	0.052
Dataset	191	190	0.05
Dataset	192	191	0.048
Dataset	193	192	0.045
Dataset	194	193	0.043
Dataset	195	194	0.04
Dataset	196	195	0.038
Dataset	197	196	0.035
Dataset	198	197	0.032
Dataset	199	198	0.03
Dataset	200	199	0.027
Dataset	201	200	0.024
Dataset	202	201	0.021
Dataset	203	202	0.018
Dataset	204	203	0.016
Dataset	205	204	0.013
Dataset	206	205	0.011
Dataset	207	206	0.009
Dataset	208	207	0.007
Dataset	209	208	0.005
Dataset	210	209	0.003
Dataset	211	210	0.002
Dataset	212	211	0
Dataset	213	212	-0.001
Dataset	214	213	-0.002
Dataset	215	214	-0.004
Dataset	216	215	-0.005
Dataset	217	216	-0.006
Dataset	218	217	-0.006
Dataset	219	218	-0.007
Dataset	220	219	-0.008
Dataset	221	220	-0.008
Dataset	222	221	-0.009
Dataset	223	222	-0.009
Dataset	224	223	-0.009
Dataset	225	224	-0.009
Dataset	226	225	-0.009
Dataset	227	226	-0.009
Dataset	228	227	-0.008
Dataset	229	228	-0.008
Dataset	230	229	-0.008
Dataset	231	230	-0.007
Dataset	232	231	-0.007
Dataset	233	232	-0.007
Dataset	234	233	-0.006
Dataset	235	234	-0.005
Dataset	236	235	-0.004
Dataset	237	236	-0.003
Dataset	238	237	-0.002
Dataset	239	238	-0.001
Dataset	240	239	-0.001
Dataset	241	240	0
Dataset	242	241	0.001
Dataset	243	242	0
Dataset	244	243	0
Dataset	245	244	0
Dataset	246	245	0
Dataset	247	246	0
Dataset	248	247	-0.001
Dataset	249	248	-0.002
Dataset	250	249	-0.003
Dataset	251	250	-0.003
Dataset	252	251	-0.003
Dataset	253	252	-0.002
Dataset	254	253	0
Dataset	255	254	0.004
Dataset	256	255	0.009
Dataset	257	256	0.014
Dataset	258	257	0.02
Dataset	259	258	0.025
Dataset	260	259	0.031
Dataset	261	260	0.036
Dataset	262	261	0.042
Dataset	263	262	0.047
Dataset	264	263	0.052
Dataset	265	264	0.056
Dataset	266	265	0.06
Dataset	267	266	0.063
Dataset	268	267	0.065
Dataset	269	268	0.065
Dataset	270	269	0.064
Dataset	271	270	0.062
Dataset	272	271	0.06
Dataset	273	272	0.057
Dataset	274	273	0.054
Dataset	275	274	0.05
Dataset	276	275	0.047
Dataset	277	276	0.044
Dataset	278	277	0.042
Dataset	279	278	0.039
Dataset	280	279	0.037
Dataset	281	280	0.035
Dataset	282	281	0.033
Dataset	283	282	0.032
Dataset	284	283	0.03
Dataset	285	284	0.029
Dataset	286	285	0.027
Dataset	287	286	0.026
Dataset	288	287	0.024
Dataset	289	288	0.023
Dataset	290	289	0.022
Dataset	291	290	0.021
Dataset	292	291	0.019
Dataset	293	292	0.018
Dataset	294	293	0.017
Dataset	295	294	0.016
Dataset	296	295	0.015
Dataset	297	296	0.014
Dataset	298	297	0.013
Dataset	299	298	0.012
Dataset	300	299	0.01
Dataset	301	300	0.009
Dataset	302	301	0.007
Dataset	303	302	0.005
Dataset	304	303	0.004
Dataset	305	304	0.002
Dataset	306	305	0.001
Dataset	307	306	0
Dataset	308	307	0
Dataset	309	308	-0.001
Dataset	310	309	-0.001
Dataset	311	310	0
Dataset	312	311	0
Dataset	313	312	0.001
Dataset	314	313	0.002
Dataset	315	314	0.002
Dataset	316	315	0.003
Dataset	317	316	0.004
Dataset	318	317	0.005
Dataset	319	318	0.005
Dataset	320	319	0.005
Dataset	321	320	0.004
Dataset	322	321	0.003
Dataset	323	322	0.002
Dataset	324	323	0
Dataset	325	324	-0.002
Dataset	326	325	-0.005
Dataset	327	326	-0.007
Dataset	328	327	-0.01
Dataset	329	328	-0.013
Dataset	330	329	-0.017
Dataset	331	330	-0.02
Dataset	332	331	-0.023
Dataset	333	332	-0.027
Dataset	334	333	-0.03
Dataset	335	334	-0.033
Dataset	336	335	-0.036
Dataset	337	336	-0.039
Dataset	338	337	-0.042
Dataset	339	338	-0.045
Dataset	340	339	-0.048
Dataset	341	340	-0.051
Dataset	342	341	-0.052
Dataset	343	342	-0.054
Dataset	344	343	-0.055
Dataset	345	344	-0.056
Dataset	346	345	-0.057
Dataset	347	346	-0.058
Dataset	348	347	-0.059
Dataset	349	348	-0.059
Dataset	350	349	-0.06
Dataset	351	350	-0.059
Dataset	352	351	-0.059
Dataset	353	352	-0.059
Dataset	354	353	-0.058
Dataset	355	354	-0.057
Dataset	356	355	-0.056
Dataset	357	356	-0.055
Dataset	358	357	-0.054
Dataset	359	358	-0.053
Dataset	360	359	-0.052
Dataset	361	360	-0.05
Dataset	362	361	-0.049
Dataset	363	362	-0.047
Dataset	364	363	-0.045
Dataset	365	364	-0.043
Dataset	366	365	-0.041
Dataset	367	366	-0.039
Dataset	368	367	-0.037
Dataset	369	368	-0.036
Dataset	370	369	-0.034
Dataset	371	370	-0.033
Dataset	372	371	-0.032
Dataset	373	372	-0.031
Dataset	374	373	-0.03
Dataset	375	374	-0.029
Dataset	376	375	-0.028
Dataset	377	376	-0.028
Dataset	378	377	-0.028
Dataset	379	378	-0.028
Dataset	380	379	-0.029
Dataset	381	380	-0.03
Dataset	382	381	-0.031
Dataset	383	382	-0.032
Dataset	384	383	-0.033
Dataset	385	384	-0.035
Dataset	386	385	-0.036
Dataset	387	386	-0.037
Dataset	388	387	-0.038
Dataset	389	388	-0.04
Dataset	390	389	-0.042
Dataset	391	390	-0.044
Dataset	392	391	-0.046
Dataset	393	392	-0.048
Dataset	394	393	-0.049
Dataset	395	394	-0.05
Dataset	396	395	-0.051
Dataset	397	396	-0.052
Dataset	398	397	-0.053
Dataset	399	398	-0.054
Dataset	400	399	-0.054
Dataset	401	400	-0.055
Dataset	402	401	-0.055
Dataset	403	402	-0.056
Dataset	404	403	-0.055
Dataset	405	404	-0.055
Dataset	406	405	-0.055
Dataset	407	406	-0.054
Dataset	408	407	-0.053
Dataset	409	408	-0.053
Dataset	410	409	-0.052
Dataset	411	410	-0.051
Dataset	412	411	-0.05
Dataset	413	412	-0.049
Dataset	414	413	-0.047
Dataset	415	414	-0.045
Dataset	416	415	-0.044
Dataset	417	416	-0.042
Dataset	418	417	-0.04
Dataset	419	418	-0.039
Dataset	420	419	-0.037
Dataset	421	420	-0.036
Dataset	422	421	-0.034
Dataset	423	422	-0.033
Dataset	424	423	-0.032
Dataset	425	424	-0.031
Dataset	426	425	-0.03
Dataset	427	426	-0.03
Dataset	428	427	-0.029
Dataset	429	428	-0.029
Dataset	430	429	-0.029
Dataset	431	430	-0.03
Dataset	432	431	-0.03
Dataset	433	432	-0.031
Dataset	434	433	-0.031
Dataset	435	434	-0.032
Dataset	436	435	-0.032
Dataset	437	436	-0.033
Dataset	438	437	-0.034
Dataset	439	438	-0.034
Dataset	440	439	-0.034
Dataset	441	440	-0.034
Dataset	442	441	-0.034
Dataset	443	442	-0.035
Dataset	444	443	-0.035
Dataset	445	444	-0.036
Dataset	446	445	-0.036
Dataset	447	446	-0.037
Dataset	448	447	-0.039
Dataset	449	448	-0.04
Dataset	450	449	-0.042
Dataset	451	450	-0.044
Dataset	452	451	-0.045
Dataset	453	452	-0.046
Dataset	454	453	-0.048
Dataset	455	454	-0.049
Dataset	456	455	-0.05
Dataset	457	456	-0.052
Dataset	458	457	-0.053
Dataset	459	458	-0.054
Dataset	460	459	-0.054
Dataset	461	460	-0.055
Dataset	462	461	-0.055
Dataset	463	462	-0.054
Dataset	464	463	-0.054
Dataset	465	464	-0.052
Dataset	466	465	-0.05
Dataset	467	466	-0.048
Dataset	468	467	-0.044
Dataset	469	468	-0.041
Dataset	470	469	-0.036
Dataset	471	470	-0.032
Dataset	472	471	-0.028
Dataset	473	472	-0.024
Dataset	474	473	-0.019
Dataset	475	474	-0.015
Dataset	476	475	-0.01
Dataset	477	476	-0.006
Dataset	478	477	-0.002
Dataset	479	478	0.002
Dataset	480	479	0.005
Dataset	481	480	0.008
Dataset	482	481	0.01
Dataset	483	482	0.012
Dataset	484	483	0.013
Dataset	485	484	0.013
Dataset	486	485	0.013
Dataset	487	486	0.013
Dataset	488	487	0.013
Dataset	489	488	0.012
Dataset	490	489	0.011
Dataset	491	490	0.01
Dataset	492	491	0.009
Dataset	493	492	0.007
Dataset	494	493	0.006
Dataset	495	494	0.004
Dataset	496	495	0.003
Dataset	497	496	0.001
Dataset	498	497	-0.001
Dataset	499	498	-0.003
Dataset	500	499	-0.005
Dataset	501	500	-0.006
Dataset	502	501	-0.007
Dataset	503	502	-0.006
Dataset	504	503	-0.002
Dataset	505	504	0.008
Dataset	506	505	0.026
Dataset	507	506	0.051
Dataset	508	507	0.084
Dataset	509	508	0.123
Dataset	510	509	0.166
Dataset	511	510	0.212
Dataset	512	511	0.26
Dataset	513	512	0.307
Dataset	514	513	0.353
Dataset	515	514	0.398
Dataset	516	515	0.441
Dataset	517	516	0.48
Dataset	518	517	0.516
Dataset	519	518	0.546
Dataset	520	519	0.568
Dataset	521	520	0.581
Dataset	522	521	0.583
Dataset	523	522	0.576
Dataset	524	523	0.56
Dataset	525	524	0.538
Dataset	526	525	0.511
Dataset	527	526	0.482
Dataset	528	527	0.451
Dataset	529	528	0.42
Dataset	530	529	0.389
Dataset	531	530	0.359
Dataset	532	531	0.33
Dataset	533	532	0.303
Dataset	534	533	0.277
Dataset	535	534	0.253
Dataset	536	535	0.231
Dataset	537	536	0.211
Dataset	538	537	0.192
Dataset	539	538	0.174
Dataset	540	539	0.158
Dataset	541	540	0.143
Dataset	542	541	0.129
Dataset	543	542	0.117
Dataset	544	543	0.105
Dataset	545	544	0.094
Dataset	546	545	0.084
Dataset	547	546	0.075
Dataset	548	547	0.066
Dataset	549	548	0.058
Dataset	550	549	0.051
Dataset	551	550	0.044
Dataset	552	551	0.038
Dataset	553	552	0.032
Dataset	554	553	0.027
Dataset	555	554	0.023
Dataset	556	555	0.019
Dataset	557	556	0.015
Dataset	558	557	0.012
Dataset	559	558	0.01
Dataset	560	559	0.008
Dataset	561	560	0.007
Dataset	562	561	0.006
Dataset	563	562	0.005
Dataset	564	563	0.004
Dataset	565	564	0.003
Dataset	566	565	0.002
Dataset	567	566	0.001
Dataset	568	567	0.001
Dataset	569	568	0
Dataset	570	569	0
Dataset	571	570	0
Dataset	572	571	-0.001
Dataset	573	572	-0.001
Dataset	574	573	-0.001
Dataset	575	574	-0.002
Dataset	576	575	-0.003
Dataset	577	576	-0.004
Dataset	578	577	-0.004
Dataset	579	578	-0.005
Dataset	580	579	-0.005
Dataset	581	580	-0.006
Dataset	582	581	-0.006
Dataset	583	582	-0.006
Dataset	584	583	-0.007
Dataset	585	584	-0.007
Dataset	586	585	-0.007
Dataset	587	586	-0.007
Dataset	588	587	-0.007
Dataset	589	588	-0.007
Dataset	590	589	-0.007
Dataset	591	590	-0.007
Dataset	592	591	-0.007
Dataset	593	592	-0.006
Dataset	594	593	-0.006
Dataset	595	594	-0.006
Dataset	596	595	-0.005
Dataset	597	596	-0.005
Dataset	598	597	-0.004
Dataset	599	598	-0.004
Dataset	600	599	-0.003
Dataset	601	600	-0.002
Dataset	602	601	-0.001
Dataset	603	602	0
Dataset	604	603	0
Dataset	605	604	0.001
Dataset	606	605	0.001
Dataset	607	606	0.001
Dataset	608	607	0.001
Dataset	609	608	0.001
Dataset	610	609	0
Dataset	611	610	0
Dataset	612	611	0
Dataset	613	612	-0.001
Dataset	614	613	-0.002
Dataset	615	614	-0.003
Dataset	616	615	-0.004
Dataset	617	616	-0.006
Dataset	618	617	-0.007
Dataset	619	618	-0.009
Dataset	620	619	-0.011
Dataset	621	620	-0.012
Dataset	622	621	-0.014
Dataset	623	622	-0.015
Dataset	624	623	-0.016
Dataset	625	624	-0.018
Dataset	626	625	-0.019
Dataset	627	626	-0.02
Dataset	628	627	-0.021
Dataset	629	628	-0.023
Dataset	630	629	-0.024
Dataset	631	630	-0.025
Dataset	632	631	-0.027
Dataset	633	632	-0.028
Dataset	634	633	-0.029
Dataset	635	634	-0.029
Dataset	636	635	-0.03
Dataset	637	636	-0.03
Dataset	638	637	-0.03
Dataset	639	638	-0.03
Dataset	640	639	-0.03
Dataset	641	640	-0.03
Dataset	642	641	-0.03
Dataset	643	642	-0.03
Dataset	644	643	-0.03
Dataset	645	644	-0.03
Dataset	646	645	-0.03
Dataset	647	646	-0.03
Dataset	648	647	-0.03
Dataset	649	648	-0.03
Dataset	650	649	-0.03
Dataset	651	650	-0.031
Dataset	652	651	-0.031
Dataset	653	652	-0.032
Dataset	654	653	-0.033
Dataset	655	654	-0.034
Dataset	656	655	-0.035
Dataset	657	656	-0.037
Dataset	658	657	-0.038
Dataset	659	658	-0.039
Dataset	660	659	-0.04
Dataset	661	660	-0.041
Dataset	662	661	-0.042
Dataset	663	662	-0.043
Dataset	664	663	-0.044
Dataset	665	664	-0.045
Dataset	666	665	-0.045
Dataset	667	666	-0.045
Dataset	668	667	-0.045
Dataset	669	668	-0.045
Dataset	670	669	-0.044
Dataset	671	670	-0.043
Dataset	672	671	-0.041
Dataset	673	672	-0.039
Dataset	674	673	-0.036
Dataset	675	674	-0.033
Dataset	676	675	-0.03
Dataset	677	676	-0.027
Dataset	678	677	-0.023
Dataset	679	678	-0.019
Dataset	680	679	-0.015
Dataset	681	680	-0.011
Dataset	682	681	-0.007
Dataset	683	682	-0.003
Dataset	684	683	0
Dataset	685	684	0.003
Dataset	686	685	0.006
Dataset	687	686	0.009
Dataset	688	687	0.012
Dataset	689	688	0.014
Dataset	690	689	0.016
Dataset	691	690	0.017
Dataset	692	691	0.018
Dataset	693	692	0.019
Dataset	694	693	0.019
Dataset	695	694	0.019
Dataset	696	695	0.018
Dataset	697	696	0.016
Dataset	698	697	0.015
Dataset	699	698	0.013
Dataset	700	699	0.011
Dataset	701	700	0.008
Dataset	702	701	0.006
Dataset	703	702	0.003
Dataset	704	703	0
Dataset	705	704	-0.003
Dataset	706	705	-0.007
Dataset	707	706	-0.01
Dataset	708	707	-0.013
Dataset	709	708	-0.016
Dataset	710	709	-0.019
Dataset	711	710	-0.021
Dataset	712	711	-0.023
Dataset	713	712	-0.026
Dataset	714	713	-0.027
Dataset	715	714	-0.029
Dataset	716	715	-0.031
Dataset	717	716	-0.032
Dataset	718	717	-0.033
Dataset	719	718	-0.034
Dataset	720	719	-0.034
Dataset	721	720	-0.035
Dataset	722	721	-0.036
Dataset	723	722	-0.037
Dataset	724	723	-0.037
Dataset	725	724	-0.038
Dataset	726	725	-0.038
Dataset	727	726	-0.038
Dataset	728	727	-0.038
Dataset	729	728	-0.038
Dataset	730	729	-0.037
Dataset	731	730	-0.036
Dataset	732	731	-0.035
Dataset	733	732	-0.033
Dataset	734	733	-0.031
Dataset	735	734	-0.029
Dataset	736	735	-0.027
Dataset	737	736	-0.024
Dataset	738	737	-0.02
Dataset	739	738	-0.017
Dataset	740	739	-0.014
Dataset	741	740	-0.011
Dataset	742	741	-0.008
Dataset	743	742	-0.005
Dataset	744	743	-0.003
Dataset	745	744	-0.001
Dataset	746	745	0
Dataset	747	746	0.001
Dataset	748	747	0.001
Dataset	749	748	0.001
Dataset	750	749	0
Dataset	751	750	-0.001
Dataset	752	751	-0.001
Dataset	753	752	-0.001
Dataset	754	753	0.003
Dataset	755	754	0.012
Dataset	756	755	0.027
Dataset	757	756	0.05
Dataset	758	757	0.081
Dataset	759	758	0.118
Dataset	760	759	0.16
Dataset	761	760	0.205
Dataset	762	761	0.251
Dataset	763	762	0.298
Dataset	764	763	0.343
Dataset	765	764	0.388
Dataset	766	765	0.431
Dataset	767	766	0.471
Dataset	768	767	0.507
Dataset	769	768	0.538
Dataset	770	769	0.561
Dataset	771	770	0.575
Dataset	772	771	0.579
Dataset	773	772	0.572
Dataset	774	773	0.557
Dataset	775	774	0.535
Dataset	776	775	0.509
Dataset	777	776	0.479
Dataset	778	777	0.448
Dataset	779	778	0.416
Dataset	780	779	0.385
Dataset	781	780	0.354
Dataset	782	781	0.325
Dataset	783	782	0.297
Dataset	784	783	0.27
Dataset	785	784	0.246
Dataset	786	785	0.224
Dataset	787	786	0.203
Dataset	788	787	0.185
Dataset	789	788	0.168
Dataset	790	789	0.153
Dataset	791	790	0.139
Dataset	792	791	0.126
Dataset	793	792	0.113
Dataset	794	793	0.102
Dataset	795	794	0.092
Dataset	796	795	0.082
Dataset	797	796	0.073
Dataset	798	797	0.063
Dataset	799	798	0.054
Dataset	800	799	0.046
Dataset	801	800	0.038
Dataset	802	801	0.031
Dataset	803	802	0.024
Dataset	804	803	0.018
Dataset	805	804	0.013
Dataset	806	805	0.008
Dataset	807	806	0.004
Dataset	808	807	0.001
Dataset	809	808	-0.001
Dataset	810	809	-0.002
Dataset	811	810	-0.003
Dataset	812	811	-0.003
Dataset	813	812	-0.002
Dataset	814	813	-0.001
Dataset	815	814	0.001
Dataset	816	815	0.003
Dataset	817	816	0.005
Dataset	818	817	0.007
Dataset	819	818	0.008
Dataset	820	819	0.01
Dataset	821	820	0.01
Dataset	822	821	0.011
Dataset	823	822	0.01
Dataset	824	823	0.009
Dataset	825	824	0.008
Dataset	826	825	0.005
Dataset	827	826	0.003
Dataset	828	827	0
Dataset	829	828	-0.003
Dataset	830	829	-0.006
Dataset	831	830	-0.009
Dataset	832	831	-0.012
Dataset	833	832	-0.015
Dataset	834	833	-0.018
Dataset	835	834	-0.02
Dataset	836	835	-0.023
Dataset	837	836	-0.025
Dataset	838	837	-0.027
Dataset	839	838	-0.029
Dataset	840	839	-0.031
Dataset	841	840	-0.033
Dataset	842	841	-0.034
Dataset	843	842	-0.035
Dataset	844	843	-0.036
Dataset	845	844	-0.037
Dataset	846	845	-0.038
Dataset	847	846	-0.04
Dataset	848	847	-0.041
Dataset	849	848	-0.042
Dataset	850	849	-0.043
Dataset	851	850	-0.043
Dataset	852	851	-0.044
Dataset	853	852	-0.044
Dataset	854	853	-0.045
Dataset	855	854	-0.045
Dataset	856	855	-0.045
Dataset	857	856	-0.046
Dataset	858	857	-0.046
Dataset	859	858	-0.047
Dataset	860	859	-0.047
Dataset	861	860	-0.048
Dataset	862	861	-0.048
Dataset	863	862	-0.048
Dataset	864	863	-0.047
Dataset	865	864	-0.047
Dataset	866	865	-0.047
Dataset	867	866	-0.046
Dataset	868	867	-0.047
Dataset	869	868	-0.047
Dataset	870	869	-0.047
Dataset	871	870	-0.047
Dataset	872	871	-0.047
Dataset	873	872	-0.046
Dataset	874	873	-0.046
Dataset	875	874	-0.046
Dataset	876	875	-0.045
Dataset	877	876	-0.045
Dataset	878	877	-0.044
Dataset	879	878	-0.044
Dataset	880	879	-0.043
Dataset	881	880	-0.043
Dataset	882	881	-0.042
Dataset	883	882	-0.041
Dataset	884	883	-0.04
Dataset	885	884	-0.039
Dataset	886	885	-0.037
Dataset	887	886	-0.036
Dataset	888	887	-0.035
Dataset	889	888	-0.033
Dataset	890	889	-0.032
Dataset	891	890	-0.031
Dataset	892	891	-0.03
Dataset	893	892	-0.029
Dataset	894	893	-0.029
Dataset	895	894	-0.028
Dataset	896	895	-0.027
Dataset	897	896	-0.026
Dataset	898	897	-0.025
Dataset	899	898	-0.024
Dataset	900	899	-0.023
Dataset	901	900	-0.022
Dataset	902	901	-0.021
Dataset	903	902	-0.02
Dataset	904	903	-0.02
Dataset	905	904	-0.019
Dataset	906	905	-0.019
Dataset	907	906	-0.018
Dataset	908	907	-0.018
Dataset	909	908	-0.017
Dataset	910	909	-0.017
Dataset	911	910	-0.017
Dataset	912	911	-0.017
Dataset	913	912	-0.017
Dataset	914	913	-0.018
Dataset	915	914	-0.018
Dataset	916	915	-0.018
Dataset	917	916	-0.018
Dataset	918	917	-0.017
Dataset	919	918	-0.015
Dataset	920	919	-0.014
Dataset	921	920	-0.012
Dataset	922	921	-0.01
Dataset	923	922	-0.008
Dataset	924	923	-0.006
Dataset	925	924	-0.004
Dataset	926	925	-0.002
Dataset	927	926	0.001
Dataset	928	927	0.003
Dataset	929	928	0.006
Dataset	930	929	0.008
Dataset	931	930	0.01
Dataset	932	931	0.011
Dataset	933	932	0.012
Dataset	934	933	0.012
Dataset	935	934	0.012
Dataset	936	935	0.012
Dataset	937	936	0.012
Dataset	938	937	0.012
Dataset	939	938	0.012
Dataset	940	939	0.011
Dataset	941	940	0.011
Dataset	942	941	0.01
Dataset	943	942	0.009
Dataset	944	943	0.008
Dataset	945	944	0.008
Dataset	946	945	0.007
Dataset	947	946	0.006
Dataset	948	947	0.005
Dataset	949	948	0.004
Dataset	950	949	0.003
Dataset	951	950	0.002
Dataset	952	951	0.001
Dataset	953	952	0
Dataset	954	953	-0.001
Dataset	955	954	-0.003
Dataset	956	955	-0.004
Dataset	957	956	-0.005
Dataset	958	957	-0.005
Dataset	959	958	-0.006
Dataset	960	959	-0.007
Dataset	961	960	-0.007
Dataset	962	961	-0.008
Dataset	963	962	-0.009
Dataset	964	963	-0.009
Dataset	965	964	-0.01
Dataset	966	965	-0.01
Dataset	967	966	-0.01
Dataset	968	967	-0.009
Dataset	969	968	-0.009
Dataset	970	969	-0.009
Dataset	971	970	-0.009
Dataset	972	971	-0.008
Dataset	973	972	-0.008
Dataset	974	973	-0.008
Dataset	975	974	-0.008
Dataset	976	975	-0.008
Dataset	977	976	-0.007
Dataset	978	977	-0.006
Dataset	979	978	-0.005
Dataset	980	979	-0.004
Dataset	981	980	-0.003
Dataset	982	981	-0.002
Dataset	983	982	-0.001
Dataset	984	983	-0.001
Dataset	985	984	0
Dataset	986	985	0
Dataset	987	986	0.001
Dataset	988	987	0.001
Dataset	989	988	0.002
Dataset	990	989	0.002
Dataset	991	990	0.002
Dataset	992	991	0.001
Dataset	993	992	0.001
Dataset	994	993	-0.001
Dataset	995	994	-0.002
Dataset	996	995	-0.004
Dataset	997	996	-0.005
Dataset	998	997	-0.006
Dataset	999	998	-0.007
Dataset	1000	999	-0.008
Dataset	1001	1000	-0.009
Dataset	1002	1001	-0.009
Dataset	1003	1002	-0.008
Dataset	1004	1003	-0.003
Dataset	1005	1004	0.007
Dataset	1006	1005	0.024
Dataset	1007	1006	0.048
Dataset	1008	1007	0.079
Dataset	1009	1008	0.116
Dataset	1010	1009	0.157
Dataset	1011	1010	0.2
Dataset	1012	1011	0.245
Dataset	1013	1012	0.29
Dataset	1014	1013	0.334
Dataset	1015	1014	0.377
Dataset	1016	1015	0.419
Dataset	1017	1016	0.457
Dataset	1018	1017	0.492
Dataset	1019	1018	0.521
Dataset	1020	1019	0.543
Dataset	1021	1020	0.556
Dataset	1022	1021	0.56
Dataset	1023	1022	0.554
Dataset	1024	1023	0.54
Dataset	1025	1024	0.519
Dataset	1026	1025	0.495
Dataset	1027	1026	0.468
Dataset	1028	1027	0.439
Dataset	1029	1028	0.41
Dataset	1030	1029	0.381
Dataset	1031	1030	0.352
Dataset	1032	1031	0.323
Dataset	1033	1032	0.296
Dataset	1034	1033	0.271
Dataset	1035	1034	0.248
Dataset	1036	1035	0.227
Dataset	1037	1036	0.208
Dataset	1038	1037	0.191
Dataset	1039	1038	0.175
Dataset	1040	1039	0.16
Dataset	1041	1040	0.147
Dataset	1042	1041	0.134
Dataset	1043	1042	0.123
Dataset	1044	1043	0.113
Dataset	1045	1044	0.103
Dataset	1046	1045	0.094
Dataset	1047	1046	0.086
Dataset	1048	1047	0.078
Dataset	1049	1048	0.07
Dataset	1050	1049	0.063
Dataset	1051	1050	0.055
Dataset	1052	1051	0.048
Dataset	1053	1052	0.041
Dataset	1054	1053	0.034
Dataset	1055	1054	0.028
Dataset	1056	1055	0.022
Dataset	1057	1056	0.017
Dataset	1058	1057	0.012
Dataset	1059	1058	0.008
Dataset	1060	1059	0.005
Dataset	1061	1060	0.002
Dataset	1062	1061	0
Dataset	1063	1062	-0.001
Dataset	1064	1063	-0.001
Dataset	1065	1064	0
Dataset	1066	1065	0.001
Dataset	1067	1066	0.004
Dataset	1068	1067	0.007
Dataset	1069	1068	0.011
Dataset	1070	1069	0.015
Dataset	1071	1070	0.019
Dataset	1072	1071	0.024
Dataset	1073	1072	0.028
Dataset	1074	1073	0.032
Dataset	1075	1074	0.036
Dataset	1076	1075	0.04
Dataset	1077	1076	0.044
Dataset	1078	1077	0.048
Dataset	1079	1078	0.052
Dataset	1080	1079	0.055
Dataset	1081	1080	0.057
Dataset	1082	1081	0.059
Dataset	1083	1082	0.061
Dataset	1084	1083	0.061
Dataset	1085	1084	0.062
Dataset	1086	1085	0.062
Dataset	1087	1086	0.062
Dataset	1088	1087	0.061
Dataset	1089	1088	0.061
Dataset	1090	1089	0.06
Dataset	1091	1090	0.059
Dataset	1092	1091	0.057
Dataset	1093	1092	0.056
Dataset	1094	1093	0.054
Dataset	1095	1094	0.051
Dataset	1096	1095	0.049
Dataset	1097	1096	0.047
Dataset	1098	1097	0.045
Dataset	1099	1098	0.042
Dataset	1100	1099	0.039
Dataset	1101	1100	0.037
Dataset	1102	1101	0.034
Dataset	1103	1102	0.031
Dataset	1104	1103	0.028
Dataset	1105	1104	0.025
Dataset	1106	1105	0.022
Dataset	1107	1106	0.019
Dataset	1108	1107	0.017
Dataset	1109	1108	0.014
Dataset	1110	1109	0.011
Dataset	1111	1110	0.009
Dataset	1112	1111	0.007
Dataset	1113	1112	0.005
Dataset	1114	1113	0.003
Dataset	1115	1114	0.001
Dataset	1116	1115	0
Dataset	1117	1116	-0.002
Dataset	1118	1117	-0.003
Dataset	1119	1118	-0.005
Dataset	1120	1119	-0.006
Dataset	1121	1120	-0.008
Dataset	1122	1121	-0.01
Dataset	1123	1122	-0.011
Dataset	1124	1123	-0.013
Dataset	1125	1124	-0.014
Dataset	1126	1125	-0.015
Dataset	1127	1126	-0.016
Dataset	1128	1127	-0.017
Dataset	1129	1128	-0.018
Dataset	1130	1129	-0.019
Dataset	1131	1130	-0.02
Dataset	1132	1131	-0.021
Dataset	1133	1132	-0.022
Dataset	1134	1133	-0.023
Dataset	1135	1134	-0.023
Dataset	1136	1135	-0.024
Dataset	1137	1136	-0.024
Dataset	1138	1137	-0.025
Dataset	1139	1138	-0.025
Dataset	1140	1139	-0.026
Dataset	1141	1140	-0.027
Dataset	1142	1141	-0.028
Dataset	1143	1142	-0.028
Dataset	1144	1143	-0.029
Dataset	1145	1144	-0.029
Dataset	1146	1145	-0.029
Dataset	1147	1146	-0.03
Dataset	1148	1147	-0.03
Dataset	1149	1148	-0.03
Dataset	1150	1149	-0.03
Dataset	1151	1150	-0.029
Dataset	1152	1151	-0.028
Dataset	1153	1152	-0.027
Dataset	1154	1153	-0.026
Dataset	1155	1154	-0.024
Dataset	1156	1155	-0.022
Dataset	1157	1156	-0.021
Dataset	1158	1157	-0.019
Dataset	1159	1158	-0.017
Dataset	1160	1159	-0.016
Dataset	1161	1160	-0.014
Dataset	1162	1161	-0.013
Dataset	1163	1162	-0.011
Dataset	1164	1163	-0.01
Dataset	1165	1164	-0.009
Dataset	1166	1165	-0.007
Dataset	1167	1166	-0.006
Dataset	1168	1167	-0.006
Dataset	1169	1168	-0.005
Dataset	1170	1169	-0.005
Dataset	1171	1170	-0.005
Dataset	1172	1171	-0.005
Dataset	1173	1172	-0.004
Dataset	1174	1173	-0.004
Dataset	1175	1174	-0.004
Dataset	1176	1175	-0.004
Dataset	1177	1176	-0.003
Dataset	1178	1177	-0.003
Dataset	1179	1178	-0.002
Dataset	1180	1179	-0.001
Dataset	1181	1180	0
Dataset	1182	1181	0.001
Dataset	1183	1182	0.002
Dataset	1184	1183	0.003
Dataset	1185	1184	0.004
Dataset	1186	1185	0.005
Dataset	1187	1186	0.006
Dataset	1188	1187	0.007
Dataset	1189	1188	0.007
Dataset	1190	1189	0.008
Dataset	1191	1190	0.009
Dataset	1192	1191	0.01
Dataset	1193	1192	0.011
Dataset	1194	1193	0.011
Dataset	1195	1194	0.011
Dataset	1196	1195	0.01
Dataset	1197	1196	0.01
Dataset	1198	1197	0.01
Dataset	1199	1198	0.01
Dataset	1200	1199	0.01
Dataset	1201	1200	0.01
Dataset	1202	1201	0.01
Dataset	1203	1202	0.01
Dataset	1204	1203	0.01
Dataset	1205	1204	0.01
Dataset	1206	1205	0.009
Dataset	1207	1206	0.009
Dataset	1208	1207	0.009
Dataset	1209	1208	0.009
Dataset	1210	1209	0.009
Dataset	1211	1210	0.009
Dataset	1212	1211	0.01
Dataset	1213	1212	0.01
Dataset	1214	1213	0.01
Dataset	1215	1214	0.01
Dataset	1216	1215	0.01
Dataset	1217	1216	0.011
Dataset	1218	1217	0.011
Dataset	1219	1218	0.011
Dataset	1220	1219	0.011
Dataset	1221	1220	0.011
Dataset	1222	1221	0.01
Dataset	1223	1222	0.01
Dataset	1224	1223	0.009
Dataset	1225	1224	0.009
Dataset	1226	1225	0.008
Dataset	1227	1226	0.007
Dataset	1228	1227	0.006
Dataset	1229	1228	0.005
Dataset	1230	1229	0.004
Dataset	1231	1230	0.003
Dataset	1232	1231	0.002
Dataset	1233	1232	0.001
Dataset	1234	1233	0
Dataset	1235	1234	-0.001
Dataset	1236	1235	-0.001
Dataset	1237	1236	-0.002
Dataset	1238	1237	-0.003
Dataset	1239	1238	-0.003
Dataset	1240	1239	-0.003
Dataset	1241	1240	-0.003
Dataset	1242	1241	-0.003
Dataset	1243	1242	-0.003
Dataset	1244	1243	-0.003
Dataset	1245	1244	-0.003
Dataset	1246	1245	-0.002
Dataset	1247	1246	-0.002
Dataset	1248	1247	-0.002
Dataset	1249	1248	-0.002
Dataset	1250	1249	-0.002
Dataset	1251	1250	-0.002
Dataset	1252	1251	-0.001
Dataset	1253	1252	0.002
Dataset	1254	1253	0.007
Dataset	1255	1254	0.017
Dataset	1256	1255	0.034
Dataset	1257	1256	0.057
Dataset	1258	1257	0.087
Dataset	1259	1258	0.123
Dataset	1260	1259	0.163
Dataset	1261	1260	0.206
Dataset	1262	1261	0.251
Dataset	1263	1262	0.295
Dataset	1264	1263	0.339
Dataset	1265	1264	0.382
Dataset	1266	1265	0.423
Dataset	1267	1266	0.461
Dataset	1268	1267	0.496
Dataset	1269	1268	0.526
Dataset	1270	1269	0.549
Dataset	1271	1270	0.563
Dataset	1272	1271	0.568
Dataset	1273	1272	0.564
Dataset	1274	1273	0.551
Dataset	1275	1274	0.533
Dataset	1276	1275	0.51
Dataset	1277	1276	0.485
Dataset	1278	1277	0.457
Dataset	1279	1278	0.429
Dataset	1280	1279	0.401
Dataset	1281	1280	0.373
Dataset	1282	1281	0.346
Dataset	1283	1282	0.32
Dataset	1284	1283	0.296
Dataset	1285	1284	0.273
Dataset	1286	1285	0.253
Dataset	1287	1286	0.233
Dataset	1288	1287	0.216
Dataset	1289	1288	0.199
Dataset	1290	1289	0.184
Dataset	1291	1290	0.17
Dataset	1292	1291	0.157
Dataset	1293	1292	0.145
Dataset	1294	1293	0.134
Dataset	1295	1294	0.124
Dataset	1296	1295	0.115
Dataset	1297	1296	0.106
Dataset	1298	1297	0.098
Dataset	1299	1298	0.09
Dataset	1300	1299	0.082
Dataset	1301	1300	0.075
Dataset	1302	1301	0.068
Dataset	1303	1302	0.061
Dataset	1304	1303	0.055
Dataset	1305	1304	0.049
Dataset	1306	1305	0.043
Dataset	1307	1306	0.038
Dataset	1308	1307	0.032
Dataset	1309	1308	0.027
Dataset	1310	1309	0.022
Dataset	1311	1310	0.017
Dataset	1312	1311	0.013
Dataset	1313	1312	0.009
Dataset	1314	1313	0.005
Dataset	1315	1314	0.002
Dataset	1316	1315	-0.001
Dataset	1317	1316	-0.004
Dataset	1318	1317	-0.006
Dataset	1319	1318	-0.007
Dataset	1320	1319	-0.008
Dataset	1321	1320	-0.009
Dataset	1322	1321	-0.01
Dataset	1323	1322	-0.01
Dataset	1324	1323	-0.01
Dataset	1325	1324	-0.01
Dataset	1326	1325	-0.01
Dataset	1327	1326	-0.01
Dataset	1328	1327	-0.01
Dataset	1329	1328	-0.01
Dataset	1330	1329	-0.01
Dataset	1331	1330	-0.011
Dataset	1332	1331	-0.011
Dataset	1333	1332	-0.012
Dataset	1334	1333	-0.013
Dataset	1335	1334	-0.014
Dataset	1336	1335	-0.015
Dataset	1337	1336	-0.016
Dataset	1338	1337	-0.017
Dataset	1339	1338	-0.018
Dataset	1340	1339	-0.019
Dataset	1341	1340	-0.019
Dataset	1342	1341	-0.02
Dataset	1343	1342	-0.021
Dataset	1344	1343	-0.022
Dataset	1345	1344	-0.023
Dataset	1346	1345	-0.024
Dataset	1347	1346	-0.024
Dataset	1348	1347	-0.024
Dataset	1349	1348	-0.024
Dataset	1350	1349	-0.024
Dataset	1351	1350	-0.024
Dataset	1352	1351	-0.024
Dataset	1353	1352	-0.023
Dataset	1354	1353	-0.023
Dataset	1355	1354	-0.023
Dataset	1356	1355	-0.023
Dataset	1357	1356	-0.023
Dataset	1358	1357	-0.023
Dataset	1359	1358	-0.023
Dataset	1360	1359	-0.024
Dataset	1361	1360	-0.024
Dataset	1362	1361	-0.024
Dataset	1363	1362	-0.025
Dataset	1364	1363	-0.025
Dataset	1365	1364	-0.025
Dataset	1366	1365	-0.025
Dataset	1367	1366	-0.025
Dataset	1368	1367	-0.025
Dataset	1369	1368	-0.025
Dataset	1370	1369	-0.026
Dataset	1371	1370	-0.026
Dataset	1372	1371	-0.026
Dataset	1373	1372	-0.027
Dataset	1374	1373	-0.027
Dataset	1375	1374	-0.027
Dataset	1376	1375	-0.027
Dataset	1377	1376	-0.027
Dataset	1378	1377	-0.027
Dataset	1379	1378	-0.026
Dataset	1380	1379	-0.026
Dataset	1381	1380	-0.026
Dataset	1382	1381	-0.026
Dataset	1383	1382	-0.026
Dataset	1384	1383	-0.026
Dataset	1385	1384	-0.026
Dataset	1386	1385	-0.026
Dataset	1387	1386	-0.026
Dataset	1388	1387	-0.026
Dataset	1389	1388	-0.026
Dataset	1390	1389	-0.026
Dataset	1391	1390	-0.025
Dataset	1392	1391	-0.025
Dataset	1393	1392	-0.025
Dataset	1394	1393	-0.025
Dataset	1395	1394	-0.025
Dataset	1396	1395	-0.025
Dataset	1397	1396	-0.025
Dataset	1398	1397	-0.025
Dataset	1399	1398	-0.026
Dataset	1400	1399	-0.026
Dataset	1401	1400	-0.026
Dataset	1402	1401	-0.026
Dataset	1403	1402	-0.025
Dataset	1404	1403	-0.025
Dataset	1405	1404	-0.025
Dataset	1406	1405	-0.025
Dataset	1407	1406	-0.024
Dataset	1408	1407	-0.024
Dataset	1409	1408	-0.024
Dataset	1410	1409	-0.024
Dataset	1411	1410	-0.024
Dataset	1412	1411	-0.024
Dataset	1413	1412	-0.025
Dataset	1414	1413	-0.025
Dataset	1415	1414	-0.025
Dataset	1416	1415	-0.026
Dataset	1417	1416	-0.026
Dataset	1418	1417	-0.026
Dataset	1419	1418	-0.027
Dataset	1420	1419	-0.027
Dataset	1421	1420	-0.028
Dataset	1422	1421	-0.028
Dataset	1423	1422	-0.029
Dataset	1424	1423	-0.03
Dataset	1425	1424	-0.031
Dataset	1426	1425	-0.031
Dataset	1427	1426	-0.031
Dataset	1428	1427	-0.032
Dataset	1429	1428	-0.032
Dataset	1430	1429	-0.032
Dataset	1431	1430	-0.032
Dataset	1432	1431	-0.032
Dataset	1433	1432	-0.031
Dataset	1434	1433	-0.031
Dataset	1435	1434	-0.031
Dataset	1436	1435	-0.03
Dataset	1437	1436	-0.03
Dataset	1438	1437	-0.029
Dataset	1439	1438	-0.029
Dataset	1440	1439	-0.028
Dataset	1441	1440	-0.028
Dataset	1442	1441	-0.028
Dataset	1443	1442	-0.028
Dataset	1444	1443	-0.027
Dataset	1445	1444	-0.027
Dataset	1446	1445	-0.026
Dataset	1447	1446	-0.025
Dataset	1448	1447	-0.024
Dataset	1449	1448	-0.023
Dataset	1450	1449	-0.023
Dataset	1451	1450	-0.022
Dataset	1452	1451	-0.022
Dataset	1453	1452	-0.021
Dataset	1454	1453	-0.021
Dataset	1455	1454	-0.021
Dataset	1456	1455	-0.02
Dataset	1457	1456	-0.019
Dataset	1458	1457	-0.018
Dataset	1459	1458	-0.017
Dataset	1460	1459	-0.016
Dataset	1461	1460	-0.015
Dataset	1462	1461	-0.013
Dataset	1463	1462	-0.012
Dataset	1464	1463	-0.011
Dataset	1465	1464	-0.009
Dataset	1466	1465	-0.007
Dataset	1467	1466	-0.005
Dataset	1468	1467	-0.003
Dataset	1469	1468	0
Dataset	1470	1469	0.002
Dataset	1471	1470	0.005
Dataset	1472	1471	0.007
Dataset	1473	1472	0.01
Dataset	1474	1473	0.013
Dataset	1475	1474	0.015
Dataset	1476	1475	0.017
Dataset	1477	1476	0.019
Dataset	1478	1477	0.02
Dataset	1479	1478	0.021
Dataset	1480	1479	0.022
Dataset	1481	1480	0.022
Dataset	1482	1481	0.022
Dataset	1483	1482	0.021
Dataset	1484	1483	0.021
Dataset	1485	1484	0.02
Dataset	1486	1485	0.019
Dataset	1487	1486	0.018
Dataset	1488	1487	0.017
Dataset	1489	1488	0.015
Dataset	1490	1489	0.013
Dataset	1491	1490	0.011
Dataset	1492	1491	0.009
Dataset	1493	1492	0.007
Dataset	1494	1493	0.005
Dataset	1495	1494	0.004
Dataset	1496	1495	0.002
Dataset	1497	1496	0.001
Dataset	1498	1497	-0.001
Dataset	1499	1498	-0.002
Dataset	1500	1499	-0.004
Dataset	1501	1500	-0.005
Dataset	1502	1501	-0.006
Dataset	1503	1502	-0.006
Dataset	1504	1503	-0.002
Dataset	1505	1504	0.006
Dataset	1506	1505	0.02
Dataset	1507	1506	0.042
Dataset	1508	1507	0.07
Dataset	1509	1508	0.104
Dataset	1510	1509	0.144
Dataset	1511	1510	0.186
Dataset	1512	1511	0.23
Dataset	1513	1512	0.274
Dataset	1514	1513	0.319
Dataset	1515	1514	0.362
Dataset	1516	1515	0.403
Dataset	1517	1516	0.443
Dataset	1518	1517	0.478
Dataset	1519	1518	0.509
Dataset	1520	1519	0.533
Dataset	1521	1520	0.549
Dataset	1522	1521	0.556
Dataset	1523	1522	0.553
Dataset	1524	1523	0.543
Dataset	1525	1524	0.527
Dataset	1526	1525	0.506
Dataset	1527	1526	0.482
Dataset	1528	1527	0.456
Dataset	1529	1528	0.429
Dataset	1530	1529	0.402
Dataset	1531	1530	0.375
Dataset	1532	1531	0.348
Dataset	1533	1532	0.323
Dataset	1534	1533	0.3
Dataset	1535	1534	0.278
Dataset	1536	1535	0.257
Dataset	1537	1536	0.239
Dataset	1538	1537	0.221
Dataset	1539	1538	0.205
Dataset	1540	1539	0.191
Dataset	1541	1540	0.177
Dataset	1542	1541	0.164
Dataset	1543	1542	0.151
Dataset	1544	1543	0.14
Dataset	1545	1544	0.129
Dataset	1546	1545	0.119
Dataset	1547	1546	0.109
Dataset	1548	1547	0.1
Dataset	1549	1548	0.091
Dataset	1550	1549	0.083
Dataset	1551	1550	0.075
Dataset	1552	1551	0.067
Dataset	1553	1552	0.059
Dataset	1554	1553	0.052
Dataset	1555	1554	0.045
Dataset	1556	1555	0.038
Dataset	1557	1556	0.032
Dataset	1558	1557	0.026
Dataset	1559	1558	0.021
Dataset	1560	1559	0.015
Dataset	1561	1560	0.011
Dataset	1562	1561	0.007
Dataset	1563	1562	0.003
Dataset	1564	1563	0
Dataset	1565	1564	-0.002
Dataset	1566	1565	-0.004
Dataset	1567	1566	-0.005
Dataset	1568	1567	-0.006
Dataset	1569	1568	-0.007
Dataset	1570	1569	-0.007
Dataset	1571	1570	-0.007
Dataset	1572	1571	-0.007
Dataset	1573	1572	-0.007
Dataset	1574	1573	-0.007
Dataset	1575	1574	-0.008
Dataset	1576	1575	-0.008
Dataset	1577	1576	-0.008
Dataset	1578	1577	-0.008
Dataset	1579	1578	-0.008
Dataset	1580	1579	-0.009
Dataset	1581	1580	-0.009
Dataset	1582	1581	-0.01
Dataset	1583	1582	-0.011
Dataset	1584	1583	-0.013
Dataset	1585	1584	-0.014
Dataset	1586	1585	-0.015
Dataset	1587	1586	-0.016
Dataset	1588	1587	-0.017
Dataset	1589	1588	-0.018
Dataset	1590	1589	-0.019
Dataset	1591	1590	-0.02
Dataset	1592	1591	-0.021
Dataset	1593	1592	-0.021
Dataset	1594	1593	-0.022
Dataset	1595	1594	-0.022
Dataset	1596	1595	-0.023
Dataset	1597	1596	-0.023
Dataset	1598	1597	-0.023
Dataset	1599	1598	-0.022
Dataset	1600	1599	-0.022
Dataset	1601	1600	-0.021
Dataset	1602	1601	-0.02
Dataset	1603	1602	-0.019
Dataset	1604	1603	-0.018
Dataset	1605	1604	-0.016
Dataset	1606	1605	-0.015
Dataset	1607	1606	-0.014
Dataset	1608	1607	-0.012
Dataset	1609	1608	-0.011
Dataset	1610	1609	-0.01
Dataset	1611	1610	-0.01
Dataset	1612	1611	-0.009
Dataset	1613	1612	-0.009
Dataset	1614	1613	-0.009
Dataset	1615	1614	-0.009
Dataset	1616	1615	-0.01
Dataset	1617	1616	-0.01
Dataset	1618	1617	-0.011
Dataset	1619	1618	-0.012
Dataset	1620	1619	-0.012
Dataset	1621	1620	-0.012
Dataset	1622	1621	-0.012
Dataset	1623	1622	-0.012
Dataset	1624	1623	-0.012
Dataset	1625	1624	-0.012
Dataset	1626	1625	-0.012
Dataset	1627	1626	-0.011
Dataset	1628	1627	-0.01
Dataset	1629	1628	-0.009
Dataset	1630	1629	-0.008
Dataset	1631	1630	-0.007
Dataset	1632	1631	-0.006
Dataset	1633	1632	-0.004
Dataset	1634	1633	-0.003
Dataset	1635	1634	-0.002
Dataset	1636	1635	-0.002
Dataset	1637	1636	-0.001
Dataset	1638	1637	-0.001
Dataset	1639	1638	-0.001
Dataset	1640	1639	-0.001
Dataset	1641	1640	-0.002
Dataset	1642	1641	-0.003
Dataset	1643	1642	-0.004
Dataset	1644	1643	-0.005
Dataset	1645	1644	-0.005
Dataset	1646	1645	-0.006
Dataset	1647	1646	-0.007
Dataset	1648	1647	-0.008
Dataset	1649	1648	-0.009
Dataset	1650	1649	-0.01
Dataset	1651	1650	-0.011
Dataset	1652	1651	-0.012
Dataset	1653	1652	-0.013
Dataset	1654	1653	-0.013
Dataset	1655	1654	-0.014
Dataset	1656	1655	-0.015
Dataset	1657	1656	-0.015
Dataset	1658	1657	-0.016
Dataset	1659	1658	-0.017
Dataset	1660	1659	-0.018
Dataset	1661	1660	-0.019
Dataset	1662	1661	-0.02
Dataset	1663	1662	-0.021
Dataset	1664	1663	-0.021
Dataset	1665	1664	-0.022
Dataset	1666	1665	-0.022
Dataset	1667	1666	-0.023
Dataset	1668	1667	-0.023
Dataset	1669	1668	-0.024
Dataset	1670	1669	-0.024
Dataset	1671	1670	-0.024
Dataset	1672	1671	-0.025
Dataset	1673	1672	-0.025
Dataset	1674	1673	-0.025
Dataset	1675	1674	-0.025
Dataset	1676	1675	-0.025
Dataset	1677	1676	-0.024
Dataset	1678	1677	-0.024
Dataset	1679	1678	-0.024
Dataset	1680	1679	-0.024
Dataset	1681	1680	-0.024
Dataset	1682	1681	-0.024
Dataset	1683	1682	-0.024
Dataset	1684	1683	-0.023
Dataset	1685	1684	-0.023
Dataset	1686	1685	-0.023
Dataset	1687	1686	-0.023
Dataset	1688	1687	-0.023
Dataset	1689	1688	-0.022
Dataset	1690	1689	-0.022
Dataset	1691	1690	-0.022
Dataset	1692	1691	-0.021
Dataset	1693	1692	-0.021
Dataset	1694	1693	-0.021
Dataset	1695	1694	-0.02
Dataset	1696	1695	-0.02
Dataset	1697	1696	-0.02
Dataset	1698	1697	-0.019
Dataset	1699	1698	-0.018
Dataset	1700	1699	-0.018
Dataset	1701	1700	-0.017
Dataset	1702	1701	-0.016
Dataset	1703	1702	-0.015
Dataset	1704	1703	-0.014
Dataset	1705	1704	-0.012
Dataset	1706	1705	-0.011
Dataset	1707	1706	-0.01
Dataset	1708	1707	-0.009
Dataset	1709	1708	-0.008
Dataset	1710	1709	-0.007
Dataset	1711	1710	-0.006
Dataset	1712	1711	-0.005
Dataset	1713	1712	-0.004
Dataset	1714	1713	-0.004
Dataset	1715	1714	-0.003
Dataset	1716	1715	-0.003
Dataset	1717	1716	-0.002
Dataset	1718	1717	-0.002
Dataset	1719	1718	-0.001
Dataset	1720	1719	-0.001
Dataset	1721	1720	-0.001
Dataset	1722	1721	-0.001
Dataset	1723	1722	-0.001
Dataset	1724	1723	-0.001
Dataset	1725	1724	-0.001
Dataset	1726	1725	-0.001
Dataset	1727	1726	-0.001
Dataset	1728	1727	0
Dataset	1729	1728	0
Dataset	1730	1729	0
Dataset	1731	1730	0
Dataset	1732	1731	0
Dataset	1733	1732	0
Dataset	1734	1733	0
Dataset	1735	1734	0
Dataset	1736	1735	0
Dataset	1737	1736	0
Dataset	1738	1737	0
Dataset	1739	1738	0
Dataset	1740	1739	0
Dataset	1741	1740	-0.001
Dataset	1742	1741	-0.001
Dataset	1743	1742	-0.001
Dataset	1744	1743	-0.001
Dataset	1745	1744	-0.002
Dataset	1746	1745	-0.003
Dataset	1747	1746	-0.003
Dataset	1748	1747	-0.004
Dataset	1749	1748	-0.005
Dataset	1750	1749	-0.005
Dataset	1751	1750	-0.005
Dataset	1752	1751	-0.004
Dataset	1753	1752	-0.002
Dataset	1754	1753	0.003
Dataset	1755	1754	0.012
Dataset	1756	1755	0.028
Dataset	1757	1756	0.049
Dataset	1758	1757	0.078
Dataset	1759	1758	0.112
Dataset	1760	1759	0.151
Dataset	1761	1760	0.192
Dataset	1762	1761	0.234
Dataset	1763	1762	0.277
Dataset	1764	1763	0.319
Dataset	1765	1764	0.359
Dataset	1766	1765	0.398
Dataset	1767	1766	0.434
Dataset	1768	1767	0.467
Dataset	1769	1768	0.495
Dataset	1770	1769	0.516
Dataset	1771	1770	0.529
Dataset	1772	1771	0.533
Dataset	1773	1772	0.528
Dataset	1774	1773	0.516
Dataset	1775	1774	0.497
Dataset	1776	1775	0.474
Dataset	1777	1776	0.449
Dataset	1778	1777	0.421
Dataset	1779	1778	0.393
Dataset	1780	1779	0.365
Dataset	1781	1780	0.338
Dataset	1782	1781	0.311
Dataset	1783	1782	0.286
Dataset	1784	1783	0.263
Dataset	1785	1784	0.241
Dataset	1786	1785	0.22
Dataset	1787	1786	0.201
Dataset	1788	1787	0.183
Dataset	1789	1788	0.168
Dataset	1790	1789	0.153
Dataset	1791	1790	0.141
Dataset	1792	1791	0.129
Dataset	1793	1792	0.119
Dataset	1794	1793	0.109
Dataset	1795	1794	0.1
Dataset	1796	1795	0.092
Dataset	1797	1796	0.084
Dataset	1798	1797	0.077
Dataset	1799	1798	0.07
Dataset	1800	1799	0.064
Dataset	1801	1800	0.058
Dataset	1802	1801	0.053
Dataset	1803	1802	0.048
Dataset	1804	1803	0.043
Dataset	1805	1804	0.039
Dataset	1806	1805	0.035
Dataset	1807	1806	0.031
Dataset	1808	1807	0.027
Dataset	1809	1808	0.024
Dataset	1810	1809	0.022
Dataset	1811	1810	0.019
Dataset	1812	1811	0.017
Dataset	1813	1812	0.015
Dataset	1814	1813	0.014
Dataset	1815	1814	0.012
Dataset	1816	1815	0.011
Dataset	1817	1816	0.01
Dataset	1818	1817	0.008
Dataset	1819	1818	0.007
Dataset	1820	1819	0.005
Dataset	1821	1820	0.004
Dataset	1822	1821	0.002
Dataset	1823	1822	0.001
Dataset	1824	1823	0
Dataset	1825	1824	0
Dataset	1826	1825	0
Dataset	1827	1826	0
Dataset	1828	1827	-0.001
Dataset	1829	1828	-0.002
Dataset	1830	1829	-0.003
Dataset	1831	1830	-0.004
Dataset	1832	1831	-0.005
Dataset	1833	1832	-0.006
Dataset	1834	1833	-0.007
Dataset	1835	1834	-0.008
Dataset	1836	1835	-0.009
Dataset	1837	1836	-0.01
Dataset	1838	1837	-0.012
Dataset	1839	1838	-0.014
Dataset	1840	1839	-0.015
Dataset	1841	1840	-0.016
Dataset	1842	1841	-0.018
Dataset	1843	1842	-0.019
Dataset	1844	1843	-0.019
Dataset	1845	1844	-0.019
Dataset	1846	1845	-0.02
Dataset	1847	1846	-0.02
Dataset	1848	1847	-0.02
Dataset	1849	1848	-0.019
Dataset	1850	1849	-0.019
Dataset	1851	1850	-0.018
Dataset	1852	1851	-0.017
Dataset	1853	1852	-0.017
Dataset	1854	1853	-0.015
Dataset	1855	1854	-0.014
Dataset	1856	1855	-0.013
Dataset	1857	1856	-0.012
Dataset	1858	1857	-0.011
Dataset	1859	1858	-0.01
Dataset	1860	1859	-0.009
Dataset	1861	1860	-0.008
Dataset	1862	1861	-0.007
Dataset	1863	1862	-0.007
Dataset	1864	1863	-0.006
Dataset	1865	1864	-0.006
Dataset	1866	1865	-0.006
Dataset	1867	1866	-0.006
Dataset	1868	1867	-0.006
Dataset	1869	1868	-0.006
Dataset	1870	1869	-0.006
Dataset	1871	1870	-0.006
Dataset	1872	1871	-0.006
Dataset	1873	1872	-0.006
Dataset	1874	1873	-0.006
Dataset	1875	1874	-0.006
Dataset	1876	1875	-0.006
Dataset	1877	1876	-0.006
Dataset	1878	1877	-0.006
Dataset	1879	1878	-0.006
Dataset	1880	1879	-0.005
Dataset	1881	1880	-0.004
Dataset	1882	1881	-0.003
Dataset	1883	1882	-0.002
Dataset	1884	1883	-0.001
Dataset	1885	1884	-0.001
Dataset	1886	1885	-0.001
Dataset	1887	1886	-0.001
Dataset	1888	1887	-0.001
Dataset	1889	1888	-0.002
Dataset	1890	1889	-0.002
Dataset	1891	1890	-0.003
Dataset	1892	1891	-0.003
Dataset	1893	1892	-0.004
Dataset	1894	1893	-0.006
Dataset	1895	1894	-0.007
Dataset	1896	1895	-0.01
Dataset	1897	1896	-0.012
Dataset	1898	1897	-0.014
Dataset	1899	1898	-0.016
Dataset	1900	1899	-0.017
Dataset	1901	1900	-0.019
Dataset	1902	1901	-0.02
Dataset	1903	1902	-0.021
Dataset	1904	1903	-0.023
Dataset	1905	1904	-0.024
Dataset	1906	1905	-0.026
Dataset	1907	1906	-0.027
Dataset	1908	1907	-0.028
Dataset	1909	1908	-0.028
Dataset	1910	1909	-0.028
Dataset	1911	1910	-0.028
Dataset	1912	1911	-0.029
Dataset	1913	1912	-0.029
Dataset	1914	1913	-0.029
Dataset	1915	1914	-0.03
Dataset	1916	1915	-0.03
Dataset	1917	1916	-0.03
Dataset	1918	1917	-0.031
Dataset	1919	1918	-0.031
Dataset	1920	1919	-0.03
Dataset	1921	1920	-0.03
Dataset	1922	1921	-0.03
Dataset	1923	1922	-0.029
Dataset	1924	1923	-0.029
Dataset	1925	1924	-0.028
Dataset	1926	1925	-0.028
Dataset	1927	1926	-0.027
Dataset	1928	1927	-0.026
Dataset	1929	1928	-0.025
Dataset	1930	1929	-0.024
Dataset	1931	1930	-0.023
Dataset	1932	1931	-0.022
Dataset	1933	1932	-0.021
Dataset	1934	1933	-0.02
Dataset	1935	1934	-0.018
Dataset	1936	1935	-0.017
Dataset	1937	1936	-0.016
Dataset	1938	1937	-0.015
Dataset	1939	1938	-0.014
Dataset	1940	1939	-0.013
Dataset	1941	1940	-0.013
Dataset	1942	1941	-0.012
Dataset	1943	1942	-0.012
Dataset	1944	1943	-0.012
Dataset	1945	1944	-0.012
Dataset	1946	1945	-0.012
Dataset	1947	1946	-0.012
Dataset	1948	1947	-0.012
Dataset	1949	1948	-0.012
Dataset	1950	1949	-0.013
Dataset	1951	1950	-0.014
Dataset	1952	1951	-0.014
Dataset	1953	1952	-0.015
Dataset	1954	1953	-0.015
Dataset	1955	1954	-0.016
Dataset	1956	1955	-0.016
Dataset	1957	1956	-0.016
Dataset	1958	1957	-0.015
Dataset	1959	1958	-0.015
Dataset	1960	1959	-0.015
Dataset	1961	1960	-0.015
Dataset	1962	1961	-0.015
Dataset	1963	1962	-0.014
Dataset	1964	1963	-0.014
Dataset	1965	1964	-0.015
Dataset	1966	1965	-0.015
Dataset	1967	1966	-0.015
Dataset	1968	1967	-0.015
Dataset	1969	1968	-0.016
Dataset	1970	1969	-0.016
[truncated: 2,760 more rows]

## Sheet: Figure5d-right
	Models
	Model	Variable	Value	Confidence Interval (±)
	Independent	Kd (M)	2.659e-06	1.178e-06
		n	0.582	0.073
		ΔH (kJ/mol)	-100	30.88
		Ka (Mˉ¹)	376094
		-TΔS (kJ/mol)	68.1762
		ΔG (kJ/mol)	-31.8238
		ΔS (J/mol·K)	-228.664
	Blank (linear)	intercept (µJ)	-2.57472	4.36193
		slope	-0.12	0.207
			Confidence Level (%)	90
X: Injection	Y: Area Data (µJ)	Injection Volume (µL)	Moles (Syringe)	Moles (Cell)	Mole Ratio	Cell Volume (µL)	Independent Model	Blank (linear) Model	Model Sum	Residual
1	-2.17503	0.48	2.88e-11	3.16498e-09	0.00909957	190	-2.25376	-2.69511	-4.94887
2	-16.5217	2.97	2.0655e-10	3.11551e-09	0.0662973	190	-13.603	-2.8155	-16.4185	-0.103243
3	-16.058	2.97	3.81521e-10	3.06681e-09	0.124403	190	-12.9573	-2.93589	-15.8932	-0.164829
4	-15.0494	2.97	5.53757e-10	3.01887e-09	0.183432	190	-12.231	-3.05628	-15.2873	0.237863
5	-14.4398	2.97	7.23301e-10	2.97168e-09	0.243398	190	-11.4274	-3.17667	-14.6041	0.164259
6	-13.7149	2.97	8.90195e-10	2.92523e-09	0.304316	190	-10.5567	-3.29706	-13.8537	0.138833
7	-13.0668	2.97	1.05448e-09	2.8795e-09	0.366202	190	-9.6368	-3.41746	-13.0543	-0.0125088
8	-12.4298	2.97	1.2162e-09	2.83449e-09	0.42907	190	-8.69253	-3.53785	-12.2304	-0.199418
9	-11.7692	2.97	1.37539e-09	2.79018e-09	0.492937	190	-7.75246	-3.65824	-11.4107	-0.358475
10	-10.5876	2.97	1.53209e-09	2.74657e-09	0.557818	190	-6.84502	-3.77863	-10.6236	0.0360319
11	-9.88472	2.97	1.68634e-09	2.70364e-09	0.623729	190	-5.99434	-3.89902	-9.89335	0.00863127
12	-8.88439	2.97	1.83818e-09	2.66137e-09	0.690687	190	-5.21742	-4.01941	-9.23683	0.352436
13	-8.64687	2.97	1.98764e-09	2.61977e-09	0.758708	190	-4.52332	-4.1398	-8.66312	0.016252
14	-8.11978	2.97	2.13477e-09	2.57882e-09	0.82781	190	-3.91397	-4.26019	-8.17416	0.0543804
15	-7.78773	2.97	2.2796e-09	2.53851e-09	0.898008	190	-3.38594	-4.38058	-7.76652	-0.0212066
16	-7.64116	2.97	2.42217e-09	2.49883e-09	0.969322	190	-2.93253	-4.50097	-7.4335	-0.207661
17	-7.11013	2.97	2.56251e-09	2.45977e-09	1.04177	190	-2.54538	-4.62136	-7.16674	0.0566093
Dataset	1	0	0
Dataset	2	1	0
Dataset	3	2	0
Dataset	4	3	0
Dataset	5	4	-0.001
Dataset	6	5	-0.001
Dataset	7	6	-0.001
Dataset	8	7	-0.001
Dataset	9	8	-0.001
Dataset	10	9	-0.001
Dataset	11	10	0
Dataset	12	11	0
Dataset	13	12	0.002
Dataset	14	13	0.004
Dataset	15	14	0.008
Dataset	16	15	0.013
Dataset	17	16	0.019
Dataset	18	17	0.026
Dataset	19	18	0.033
Dataset	20	19	0.04
Dataset	21	20	0.047
Dataset	22	21	0.054
Dataset	23	22	0.06
Dataset	24	23	0.067
Dataset	25	24	0.073
Dataset	26	25	0.079
Dataset	27	26	0.084
Dataset	28	27	0.088
Dataset	29	28	0.09
Dataset	30	29	0.091
Dataset	31	30	0.09
Dataset	32	31	0.088
Dataset	33	32	0.084
Dataset	34	33	0.081
Dataset	35	34	0.077
Dataset	36	35	0.073
Dataset	37	36	0.069
Dataset	38	37	0.064
Dataset	39	38	0.06
Dataset	40	39	0.056
Dataset	41	40	0.051
Dataset	42	41	0.047
Dataset	43	42	0.043
Dataset	44	43	0.04
Dataset	45	44	0.037
Dataset	46	45	0.034
Dataset	47	46	0.031
Dataset	48	47	0.029
Dataset	49	48	0.026
Dataset	50	49	0.024
Dataset	51	50	0.022
Dataset	52	51	0.021
Dataset	53	52	0.019
Dataset	54	53	0.017
Dataset	55	54	0.016
Dataset	56	55	0.014
Dataset	57	56	0.013
Dataset	58	57	0.012
Dataset	59	58	0.011
Dataset	60	59	0.01
Dataset	61	60	0.009
Dataset	62	61	0.008
Dataset	63	62	0.007
Dataset	64	63	0.005
Dataset	65	64	0.004
Dataset	66	65	0.003
Dataset	67	66	0.003
Dataset	68	67	0.002
Dataset	69	68	0.002
Dataset	70	69	0.002
Dataset	71	70	0.001
Dataset	72	71	0.001
Dataset	73	72	0
Dataset	74	73	0
Dataset	75	74	0
Dataset	76	75	-0.001
Dataset	77	76	-0.001
Dataset	78	77	0
Dataset	79	78	0
Dataset	80	79	0
Dataset	81	80	0
Dataset	82	81	0
Dataset	83	82	0
Dataset	84	83	0
Dataset	85	84	0
Dataset	86	85	0
Dataset	87	86	0
Dataset	88	87	0.001
Dataset	89	88	0.001
Dataset	90	89	0.002
Dataset	91	90	0.002
Dataset	92	91	0.002
Dataset	93	92	0.001
Dataset	94	93	0.001
Dataset	95	94	0
Dataset	96	95	0
Dataset	97	96	0
Dataset	98	97	-0.001
Dataset	99	98	-0.001
Dataset	100	99	-0.002
Dataset	101	100	-0.002
Dataset	102	101	-0.002
Dataset	103	102	-0.003
Dataset	104	103	-0.003
Dataset	105	104	-0.004
Dataset	106	105	-0.004
Dataset	107	106	-0.004
Dataset	108	107	-0.004
Dataset	109	108	-0.004
Dataset	110	109	-0.004
Dataset	111	110	-0.004
Dataset	112	111	-0.004
Dataset	113	112	-0.004
Dataset	114	113	-0.004
Dataset	115	114	-0.003
Dataset	116	115	-0.003
Dataset	117	116	-0.002
Dataset	118	117	-0.002
Dataset	119	118	-0.002
Dataset	120	119	-0.001
Dataset	121	120	-0.001
Dataset	122	121	0
Dataset	123	122	0
Dataset	124	123	0
Dataset	125	124	0.001
Dataset	126	125	0.001
Dataset	127	126	0.001
Dataset	128	127	0.001
Dataset	129	128	0.001
Dataset	130	129	0.001
Dataset	131	130	0.001
Dataset	132	131	0.001
Dataset	133	132	0
Dataset	134	133	0
Dataset	135	134	-0.001
Dataset	136	135	-0.001
Dataset	137	136	-0.002
Dataset	138	137	-0.003
Dataset	139	138	-0.004
Dataset	140	139	-0.005
Dataset	141	140	-0.006
Dataset	142	141	-0.006
Dataset	143	142	-0.007
Dataset	144	143	-0.008
Dataset	145	144	-0.008
Dataset	146	145	-0.009
Dataset	147	146	-0.009
Dataset	148	147	-0.01
Dataset	149	148	-0.01
Dataset	150	149	-0.011
Dataset	151	150	-0.011
Dataset	152	151	-0.011
Dataset	153	152	-0.011
Dataset	154	153	-0.011
Dataset	155	154	-0.011
Dataset	156	155	-0.011
Dataset	157	156	-0.011
Dataset	158	157	-0.011
Dataset	159	158	-0.011
Dataset	160	159	-0.011
Dataset	161	160	-0.011
Dataset	162	161	-0.011
Dataset	163	162	-0.011
Dataset	164	163	-0.011
Dataset	165	164	-0.011
Dataset	166	165	-0.011
Dataset	167	166	-0.011
Dataset	168	167	-0.011
Dataset	169	168	-0.011
Dataset	170	169	-0.012
Dataset	171	170	-0.012
Dataset	172	171	-0.011
Dataset	173	172	-0.011
Dataset	174	173	-0.011
Dataset	175	174	-0.011
Dataset	176	175	-0.011
Dataset	177	176	-0.011
Dataset	178	177	-0.01
Dataset	179	178	-0.01
Dataset	180	179	-0.01
Dataset	181	180	-0.009
Dataset	182	181	-0.009
Dataset	183	182	-0.009
Dataset	184	183	-0.008
Dataset	185	184	-0.008
Dataset	186	185	-0.007
Dataset	187	186	-0.007
Dataset	188	187	-0.007
Dataset	189	188	-0.007
Dataset	190	189	-0.007
Dataset	191	190	-0.007
Dataset	192	191	-0.007
Dataset	193	192	-0.007
Dataset	194	193	-0.007
Dataset	195	194	-0.007
Dataset	196	195	-0.008
Dataset	197	196	-0.008
Dataset	198	197	-0.009
Dataset	199	198	-0.009
Dataset	200	199	-0.009
Dataset	201	200	-0.01
Dataset	202	201	-0.01
Dataset	203	202	-0.01
Dataset	204	203	-0.01
Dataset	205	204	-0.01
Dataset	206	205	-0.01
Dataset	207	206	-0.01
Dataset	208	207	-0.01
Dataset	209	208	-0.01
Dataset	210	209	-0.01
Dataset	211	210	-0.01
Dataset	212	211	-0.01
Dataset	213	212	-0.01
Dataset	214	213	-0.011
Dataset	215	214	-0.011
Dataset	216	215	-0.011
Dataset	217	216	-0.011
Dataset	218	217	-0.011
Dataset	219	218	-0.011
Dataset	220	219	-0.011
Dataset	221	220	-0.011
Dataset	222	221	-0.011
Dataset	223	222	-0.011
Dataset	224	223	-0.01
Dataset	225	224	-0.01
Dataset	226	225	-0.01
Dataset	227	226	-0.009
Dataset	228	227	-0.009
Dataset	229	228	-0.008
Dataset	230	229	-0.008
Dataset	231	230	-0.007
Dataset	232	231	-0.007
Dataset	233	232	-0.007
Dataset	234	233	-0.006
Dataset	235	234	-0.006
Dataset	236	235	-0.006
Dataset	237	236	-0.005
Dataset	238	237	-0.005
Dataset	239	238	-0.004
Dataset	240	239	-0.003
Dataset	241	240	-0.003
Dataset	242	241	-0.002
Dataset	243	242	-0.001
Dataset	244	243	0
Dataset	245	244	0
Dataset	246	245	0.001
Dataset	247	246	0.001
Dataset	248	247	0.002
Dataset	249	248	0.003
Dataset	250	249	0.003
Dataset	251	250	0.004
Dataset	252	251	0.004
Dataset	253	252	0.004
Dataset	254	253	0.004
Dataset	255	254	0.003
Dataset	256	255	0.003
Dataset	257	256	0.002
Dataset	258	257	0.002
Dataset	259	258	0.001
Dataset	260	259	0.001
Dataset	261	260	0
Dataset	262	261	0
Dataset	263	262	0.001
Dataset	264	263	0.005
Dataset	265	264	0.013
Dataset	266	265	0.028
Dataset	267	266	0.051
Dataset	268	267	0.084
Dataset	269	268	0.125
Dataset	270	269	0.172
Dataset	271	270	0.224
Dataset	272	271	0.278
Dataset	273	272	0.332
Dataset	274	273	0.386
Dataset	275	274	0.439
Dataset	276	275	0.491
Dataset	277	276	0.54
Dataset	278	277	0.586
Dataset	279	278	0.627
Dataset	280	279	0.66
Dataset	281	280	0.683
Dataset	282	281	0.695
Dataset	283	282	0.696
Dataset	284	283	0.685
Dataset	285	284	0.666
Dataset	286	285	0.64
Dataset	287	286	0.609
Dataset	288	287	0.576
Dataset	289	288	0.542
Dataset	290	289	0.506
Dataset	291	290	0.471
Dataset	292	291	0.436
Dataset	293	292	0.403
Dataset	294	293	0.37
Dataset	295	294	0.34
Dataset	296	295	0.311
Dataset	297	296	0.285
Dataset	298	297	0.26
Dataset	299	298	0.237
Dataset	300	299	0.216
Dataset	301	300	0.197
Dataset	302	301	0.18
Dataset	303	302	0.164
Dataset	304	303	0.149
Dataset	305	304	0.136
Dataset	306	305	0.123
Dataset	307	306	0.112
Dataset	308	307	0.101
Dataset	309	308	0.091
Dataset	310	309	0.082
Dataset	311	310	0.073
Dataset	312	311	0.065
Dataset	313	312	0.058
Dataset	314	313	0.052
Dataset	315	314	0.046
Dataset	316	315	0.04
Dataset	317	316	0.035
Dataset	318	317	0.03
Dataset	319	318	0.026
Dataset	320	319	0.022
Dataset	321	320	0.018
Dataset	322	321	0.014
Dataset	323	322	0.011
Dataset	324	323	0.009
Dataset	325	324	0.007
Dataset	326	325	0.005
Dataset	327	326	0.004
Dataset	328	327	0.003
Dataset	329	328	0.001
Dataset	330	329	0
Dataset	331	330	-0.001
Dataset	332	331	-0.001
Dataset	333	332	-0.002
Dataset	334	333	-0.002
Dataset	335	334	-0.002
Dataset	336	335	-0.002
Dataset	337	336	-0.002
Dataset	338	337	-0.003
Dataset	339	338	-0.003
Dataset	340	339	-0.004
Dataset	341	340	-0.004
Dataset	342	341	-0.005
Dataset	343	342	-0.005
Dataset	344	343	-0.006
Dataset	345	344	-0.007
Dataset	346	345	-0.007
Dataset	347	346	-0.008
Dataset	348	347	-0.008
Dataset	349	348	-0.009
Dataset	350	349	-0.01
Dataset	351	350	-0.01
Dataset	352	351	-0.011
Dataset	353	352	-0.011
Dataset	354	353	-0.012
Dataset	355	354	-0.012
Dataset	356	355	-0.012
Dataset	357	356	-0.012
Dataset	358	357	-0.012
Dataset	359	358	-0.012
Dataset	360	359	-0.011
Dataset	361	360	-0.011
Dataset	362	361	-0.011
Dataset	363	362	-0.011
Dataset	364	363	-0.012
Dataset	365	364	-0.012
Dataset	366	365	-0.012
Dataset	367	366	-0.012
Dataset	368	367	-0.012
Dataset	369	368	-0.012
Dataset	370	369	-0.011
Dataset	371	370	-0.011
Dataset	372	371	-0.011
Dataset	373	372	-0.01
Dataset	374	373	-0.01
Dataset	375	374	-0.009
Dataset	376	375	-0.009
Dataset	377	376	-0.008
Dataset	378	377	-0.007
Dataset	379	378	-0.006
Dataset	380	379	-0.005
Dataset	381	380	-0.005
Dataset	382	381	-0.004
Dataset	383	382	-0.003
Dataset	384	383	-0.003
Dataset	385	384	-0.002
Dataset	386	385	-0.002
Dataset	387	386	-0.002
Dataset	388	387	-0.001
Dataset	389	388	-0.001
Dataset	390	389	-0.001
Dataset	391	390	-0.001
Dataset	392	391	-0.001
Dataset	393	392	-0.001
Dataset	394	393	-0.001
Dataset	395	394	-0.001
Dataset	396	395	-0.001
Dataset	397	396	0
Dataset	398	397	0
Dataset	399	398	-0.001
Dataset	400	399	-0.001
Dataset	401	400	-0.001
Dataset	402	401	-0.001
Dataset	403	402	-0.002
Dataset	404	403	-0.002
Dataset	405	404	-0.002
Dataset	406	405	-0.003
Dataset	407	406	-0.003
Dataset	408	407	-0.003
Dataset	409	408	-0.003
Dataset	410	409	-0.004
Dataset	411	410	-0.005
Dataset	412	411	-0.006
Dataset	413	412	-0.006
Dataset	414	413	-0.006
Dataset	415	414	-0.007
Dataset	416	415	-0.007
Dataset	417	416	-0.007
Dataset	418	417	-0.007
Dataset	419	418	-0.007
Dataset	420	419	-0.007
Dataset	421	420	-0.007
Dataset	422	421	-0.007
Dataset	423	422	-0.008
Dataset	424	423	-0.008
Dataset	425	424	-0.007
Dataset	426	425	-0.007
Dataset	427	426	-0.007
Dataset	428	427	-0.007
Dataset	429	428	-0.007
Dataset	430	429	-0.007
Dataset	431	430	-0.007
Dataset	432	431	-0.007
Dataset	433	432	-0.007
Dataset	434	433	-0.007
Dataset	435	434	-0.007
Dataset	436	435	-0.007
Dataset	437	436	-0.007
Dataset	438	437	-0.007
Dataset	439	438	-0.008
Dataset	440	439	-0.008
Dataset	441	440	-0.008
Dataset	442	441	-0.008
Dataset	443	442	-0.009
Dataset	444	443	-0.009
Dataset	445	444	-0.009
Dataset	446	445	-0.008
Dataset	447	446	-0.008
Dataset	448	447	-0.008
Dataset	449	448	-0.008
Dataset	450	449	-0.007
Dataset	451	450	-0.007
Dataset	452	451	-0.006
Dataset	453	452	-0.006
Dataset	454	453	-0.006
Dataset	455	454	-0.005
Dataset	456	455	-0.005
Dataset	457	456	-0.004
Dataset	458	457	-0.004
Dataset	459	458	-0.003
Dataset	460	459	-0.003
Dataset	461	460	-0.003
Dataset	462	461	-0.002
Dataset	463	462	-0.002
Dataset	464	463	-0.001
Dataset	465	464	-0.001
Dataset	466	465	-0.001
Dataset	467	466	-0.001
Dataset	468	467	0
Dataset	469	468	0
Dataset	470	469	0
Dataset	471	470	0
Dataset	472	471	0.001
Dataset	473	472	0.001
Dataset	474	473	0.002
Dataset	475	474	0.002
Dataset	476	475	0.002
Dataset	477	476	0.002
Dataset	478	477	0.002
Dataset	479	478	0.002
Dataset	480	479	0.002
Dataset	481	480	0.002
Dataset	482	481	0.002
Dataset	483	482	0.002
Dataset	484	483	0.003
Dataset	485	484	0.003
Dataset	486	485	0.002
Dataset	487	486	0.002
Dataset	488	487	0.002
Dataset	489	488	0.002
Dataset	490	489	0.001
Dataset	491	490	0.001
Dataset	492	491	0.001
Dataset	493	492	0.001
Dataset	494	493	0
Dataset	495	494	0
Dataset	496	495	0
Dataset	497	496	0
Dataset	498	497	-0.001
Dataset	499	498	-0.001
Dataset	500	499	-0.001
Dataset	501	500	-0.001
Dataset	502	501	-0.001
Dataset	503	502	-0.001
Dataset	504	503	-0.002
Dataset	505	504	-0.002
Dataset	506	505	-0.002
Dataset	507	506	-0.002
Dataset	508	507	-0.002
Dataset	509	508	-0.002
Dataset	510	509	-0.002
Dataset	511	510	-0.002
Dataset	512	511	-0.001
Dataset	513	512	0.001
Dataset	514	513	0.004
Dataset	515	514	0.012
Dataset	516	515	0.027
Dataset	517	516	0.049
Dataset	518	517	0.079
Dataset	519	518	0.117
Dataset	520	519	0.162
Dataset	521	520	0.21
Dataset	522	521	0.26
Dataset	523	522	0.31
Dataset	524	523	0.36
Dataset	525	524	0.41
Dataset	526	525	0.457
Dataset	527	526	0.503
Dataset	528	527	0.545
Dataset	529	528	0.583
Dataset	530	529	0.614
Dataset	531	530	0.636
Dataset	532	531	0.648
Dataset	533	532	0.649
Dataset	534	533	0.64
Dataset	535	534	0.623
Dataset	536	535	0.6
Dataset	537	536	0.573
Dataset	538	537	0.544
Dataset	539	538	0.513
Dataset	540	539	0.482
Dataset	541	540	0.45
Dataset	542	541	0.419
Dataset	543	542	0.388
Dataset	544	543	0.359
Dataset	545	544	0.332
Dataset	546	545	0.307
Dataset	547	546	0.283
Dataset	548	547	0.261
Dataset	549	548	0.24
Dataset	550	549	0.221
Dataset	551	550	0.204
Dataset	552	551	0.188
Dataset	553	552	0.174
Dataset	554	553	0.16
Dataset	555	554	0.148
Dataset	556	555	0.136
Dataset	557	556	0.125
Dataset	558	557	0.115
Dataset	559	558	0.106
Dataset	560	559	0.097
Dataset	561	560	0.088
Dataset	562	561	0.08
Dataset	563	562	0.073
Dataset	564	563	0.066
Dataset	565	564	0.059
Dataset	566	565	0.053
Dataset	567	566	0.047
Dataset	568	567	0.041
Dataset	569	568	0.036
Dataset	570	569	0.032
Dataset	571	570	0.027
Dataset	572	571	0.023
Dataset	573	572	0.02
Dataset	574	573	0.017
Dataset	575	574	0.015
Dataset	576	575	0.012
Dataset	577	576	0.01
Dataset	578	577	0.009
Dataset	579	578	0.007
Dataset	580	579	0.006
Dataset	581	580	0.004
Dataset	582	581	0.003
Dataset	583	582	0.002
Dataset	584	583	0.001
Dataset	585	584	0
Dataset	586	585	-0.001
Dataset	587	586	-0.001
Dataset	588	587	-0.002
Dataset	589	588	-0.003
Dataset	590	589	-0.003
Dataset	591	590	-0.004
Dataset	592	591	-0.005
Dataset	593	592	-0.005
Dataset	594	593	-0.006
Dataset	595	594	-0.006
Dataset	596	595	-0.006
Dataset	597	596	-0.006
Dataset	598	597	-0.006
Dataset	599	598	-0.006
Dataset	600	599	-0.006
Dataset	601	600	-0.006
Dataset	602	601	-0.006
Dataset	603	602	-0.005
Dataset	604	603	-0.005
Dataset	605	604	-0.005
Dataset	606	605	-0.005
Dataset	607	606	-0.005
Dataset	608	607	-0.005
Dataset	609	608	-0.005
Dataset	610	609	-0.005
Dataset	611	610	-0.005
Dataset	612	611	-0.005
Dataset	613	612	-0.005
Dataset	614	613	-0.005
Dataset	615	614	-0.005
Dataset	616	615	-0.005
Dataset	617	616	-0.005
Dataset	618	617	-0.005
Dataset	619	618	-0.005
Dataset	620	619	-0.004
Dataset	621	620	-0.004
Dataset	622	621	-0.004
Dataset	623	622	-0.004
Dataset	624	623	-0.004
Dataset	625	624	-0.004
Dataset	626	625	-0.004
Dataset	627	626	-0.004
Dataset	628	627	-0.004
Dataset	629	628	-0.004
Dataset	630	629	-0.004
Dataset	631	630	-0.004
Dataset	632	631	-0.005
Dataset	633	632	-0.004
Dataset	634	633	-0.004
Dataset	635	634	-0.004
Dataset	636	635	-0.003
Dataset	637	636	-0.003
Dataset	638	637	-0.003
Dataset	639	638	-0.002
Dataset	640	639	-0.002
Dataset	641	640	-0.002
Dataset	642	641	-0.002
Dataset	643	642	-0.002
Dataset	644	643	-0.002
Dataset	645	644	-0.002
Dataset	646	645	-0.001
Dataset	647	646	-0.001
Dataset	648	647	-0.001
Dataset	649	648	-0.001
Dataset	650	649	-0.001
Dataset	651	650	-0.001
Dataset	652	651	-0.002
Dataset	653	652	-0.002
Dataset	654	653	-0.002
Dataset	655	654	-0.002
Dataset	656	655	-0.002
Dataset	657	656	-0.002
Dataset	658	657	-0.002
Dataset	659	658	-0.002
Dataset	660	659	-0.001
Dataset	661	660	-0.001
Dataset	662	661	-0.001
Dataset	663	662	0
Dataset	664	663	0
Dataset	665	664	0
Dataset	666	665	0
Dataset	667	666	0.001
Dataset	668	667	0.001
Dataset	669	668	0.001
Dataset	670	669	0.002
Dataset	671	670	0.002
Dataset	672	671	0.003
Dataset	673	672	0.003
Dataset	674	673	0.004
Dataset	675	674	0.004
Dataset	676	675	0.004
Dataset	677	676	0.004
Dataset	678	677	0.004
Dataset	679	678	0.004
Dataset	680	679	0.004
Dataset	681	680	0.004
Dataset	682	681	0.004
Dataset	683	682	0.004
Dataset	684	683	0.005
Dataset	685	684	0.005
Dataset	686	685	0.005
Dataset	687	686	0.005
Dataset	688	687	0.005
Dataset	689	688	0.005
Dataset	690	689	0.005
Dataset	691	690	0.005
Dataset	692	691	0.005
Dataset	693	692	0.006
Dataset	694	693	0.006
Dataset	695	694	0.006
Dataset	696	695	0.007
Dataset	697	696	0.007
Dataset	698	697	0.007
Dataset	699	698	0.007
Dataset	700	699	0.007
Dataset	701	700	0.007
Dataset	702	701	0.008
Dataset	703	702	0.008
Dataset	704	703	0.008
Dataset	705	704	0.008
Dataset	706	705	0.009
Dataset	707	706	0.009
Dataset	708	707	0.009
Dataset	709	708	0.009
Dataset	710	709	0.009
Dataset	711	710	0.009
Dataset	712	711	0.009
Dataset	713	712	0.009
Dataset	714	713	0.009
Dataset	715	714	0.009
Dataset	716	715	0.009
Dataset	717	716	0.009
Dataset	718	717	0.009
Dataset	719	718	0.009
Dataset	720	719	0.008
Dataset	721	720	0.008
Dataset	722	721	0.009
Dataset	723	722	0.009
Dataset	724	723	0.009
Dataset	725	724	0.009
Dataset	726	725	0.009
Dataset	727	726	0.009
Dataset	728	727	0.008
Dataset	729	728	0.008
Dataset	730	729	0.008
Dataset	731	730	0.008
Dataset	732	731	0.007
Dataset	733	732	0.007
Dataset	734	733	0.007
Dataset	735	734	0.006
Dataset	736	735	0.006
Dataset	737	736	0.005
Dataset	738	737	0.005
Dataset	739	738	0.004
Dataset	740	739	0.003
Dataset	741	740	0.003
Dataset	742	741	0.003
Dataset	743	742	0.003
Dataset	744	743	0.003
Dataset	745	744	0.003
Dataset	746	745	0.002
Dataset	747	746	0.002
Dataset	748	747	0.001
Dataset	749	748	0.001
Dataset	750	749	0.001
Dataset	751	750	0
Dataset	752	751	0
Dataset	753	752	0
Dataset	754	753	0
Dataset	755	754	0
Dataset	756	755	0
Dataset	757	756	0
Dataset	758	757	0
Dataset	759	758	0
Dataset	760	759	0
Dataset	761	760	0
Dataset	762	761	0.001
Dataset	763	762	0.002
Dataset	764	763	0.006
Dataset	765	764	0.013
Dataset	766	765	0.027
Dataset	767	766	0.047
Dataset	768	767	0.076
Dataset	769	768	0.112
Dataset	770	769	0.153
Dataset	771	770	0.198
Dataset	772	771	0.245
Dataset	773	772	0.293
Dataset	774	773	0.34
Dataset	775	774	0.388
Dataset	776	775	0.433
Dataset	777	776	0.477
Dataset	778	777	0.518
Dataset	779	778	0.555
Dataset	780	779	0.585
Dataset	781	780	0.607
Dataset	782	781	0.619
Dataset	783	782	0.62
Dataset	784	783	0.612
Dataset	785	784	0.597
Dataset	786	785	0.575
Dataset	787	786	0.55
Dataset	788	787	0.521
Dataset	789	788	0.491
Dataset	790	789	0.461
Dataset	791	790	0.43
Dataset	792	791	0.399
Dataset	793	792	0.37
Dataset	794	793	0.342
Dataset	795	794	0.315
Dataset	796	795	0.29
Dataset	797	796	0.266
Dataset	798	797	0.245
Dataset	799	798	0.224
Dataset	800	799	0.206
Dataset	801	800	0.188
Dataset	802	801	0.172
Dataset	803	802	0.158
Dataset	804	803	0.144
Dataset	805	804	0.132
Dataset	806	805	0.12
Dataset	807	806	0.109
Dataset	808	807	0.099
Dataset	809	808	0.089
Dataset	810	809	0.081
Dataset	811	810	0.073
Dataset	812	811	0.065
Dataset	813	812	0.058
Dataset	814	813	0.051
Dataset	815	814	0.045
Dataset	816	815	0.04
Dataset	817	816	0.035
Dataset	818	817	0.03
Dataset	819	818	0.026
Dataset	820	819	0.022
Dataset	821	820	0.019
Dataset	822	821	0.016
Dataset	823	822	0.013
Dataset	824	823	0.011
Dataset	825	824	0.009
Dataset	826	825	0.007
Dataset	827	826	0.006
Dataset	828	827	0.005
Dataset	829	828	0.004
Dataset	830	829	0.003
Dataset	831	830	0.003
Dataset	832	831	0.002
Dataset	833	832	0.001
Dataset	834	833	0.001
Dataset	835	834	0
Dataset	836	835	0
Dataset	837	836	0
Dataset	838	837	0
Dataset	839	838	0
Dataset	840	839	-0.001
Dataset	841	840	-0.001
Dataset	842	841	-0.002
Dataset	843	842	-0.002
Dataset	844	843	-0.003
Dataset	845	844	-0.003
Dataset	846	845	-0.004
Dataset	847	846	-0.004
Dataset	848	847	-0.005
Dataset	849	848	-0.005
Dataset	850	849	-0.006
Dataset	851	850	-0.006
Dataset	852	851	-0.006
Dataset	853	852	-0.006
Dataset	854	853	-0.006
Dataset	855	854	-0.007
Dataset	856	855	-0.007
Dataset	857	856	-0.006
Dataset	858	857	-0.006
Dataset	859	858	-0.006
Dataset	860	859	-0.006
Dataset	861	860	-0.006
Dataset	862	861	-0.005
Dataset	863	862	-0.005
Dataset	864	863	-0.005
Dataset	865	864	-0.006
Dataset	866	865	-0.006
Dataset	867	866	-0.006
Dataset	868	867	-0.006
Dataset	869	868	-0.006
Dataset	870	869	-0.006
Dataset	871	870	-0.006
Dataset	872	871	-0.006
Dataset	873	872	-0.006
Dataset	874	873	-0.006
Dataset	875	874	-0.006
Dataset	876	875	-0.006
Dataset	877	876	-0.005
Dataset	878	877	-0.005
Dataset	879	878	-0.005
Dataset	880	879	-0.004
Dataset	881	880	-0.004
Dataset	882	881	-0.004
Dataset	883	882	-0.004
Dataset	884	883	-0.004
Dataset	885	884	-0.004
Dataset	886	885	-0.004
Dataset	887	886	-0.004
Dataset	888	887	-0.004
Dataset	889	888	-0.004
Dataset	890	889	-0.004
Dataset	891	890	-0.004
Dataset	892	891	-0.005
Dataset	893	892	-0.005
Dataset	894	893	-0.005
Dataset	895	894	-0.005
Dataset	896	895	-0.005
Dataset	897	896	-0.005
Dataset	898	897	-0.004
Dataset	899	898	-0.004
Dataset	900	899	-0.005
Dataset	901	900	-0.005
Dataset	902	901	-0.005
Dataset	903	902	-0.005
Dataset	904	903	-0.005
Dataset	905	904	-0.005
Dataset	906	905	-0.005
Dataset	907	906	-0.005
Dataset	908	907	-0.005
Dataset	909	908	-0.005
Dataset	910	909	-0.005
Dataset	911	910	-0.005
Dataset	912	911	-0.005
Dataset	913	912	-0.005
Dataset	914	913	-0.004
Dataset	915	914	-0.004
Dataset	916	915	-0.004
Dataset	917	916	-0.003
Dataset	918	917	-0.004
Dataset	919	918	-0.004
Dataset	920	919	-0.004
Dataset	921	920	-0.004
Dataset	922	921	-0.004
Dataset	923	922	-0.004
Dataset	924	923	-0.004
Dataset	925	924	-0.004
Dataset	926	925	-0.005
Dataset	927	926	-0.005
Dataset	928	927	-0.005
Dataset	929	928	-0.006
Dataset	930	929	-0.006
Dataset	931	930	-0.006
Dataset	932	931	-0.006
Dataset	933	932	-0.005
Dataset	934	933	-0.005
Dataset	935	934	-0.005
Dataset	936	935	-0.005
Dataset	937	936	-0.006
Dataset	938	937	-0.006
Dataset	939	938	-0.006
Dataset	940	939	-0.005
Dataset	941	940	-0.005
Dataset	942	941	-0.005
Dataset	943	942	-0.005
Dataset	944	943	-0.006
Dataset	945	944	-0.006
Dataset	946	945	-0.006
Dataset	947	946	-0.006
Dataset	948	947	-0.006
Dataset	949	948	-0.006
Dataset	950	949	-0.007
Dataset	951	950	-0.007
Dataset	952	951	-0.007
Dataset	953	952	-0.007
Dataset	954	953	-0.007
Dataset	955	954	-0.007
Dataset	956	955	-0.007
Dataset	957	956	-0.006
Dataset	958	957	-0.006
Dataset	959	958	-0.006
Dataset	960	959	-0.005
Dataset	961	960	-0.005
Dataset	962	961	-0.004
Dataset	963	962	-0.004
Dataset	964	963	-0.003
Dataset	965	964	-0.003
Dataset	966	965	-0.003
Dataset	967	966	-0.002
Dataset	968	967	-0.002
Dataset	969	968	-0.001
Dataset	970	969	-0.001
Dataset	971	970	-0.001
Dataset	972	971	-0.001
Dataset	973	972	-0.001
Dataset	974	973	-0.001
Dataset	975	974	0
Dataset	976	975	0
Dataset	977	976	0
Dataset	978	977	0
Dataset	979	978	0
Dataset	980	979	0
Dataset	981	980	0
Dataset	982	981	0
Dataset	983	982	0.001
Dataset	984	983	0.001
Dataset	985	984	0.001
Dataset	986	985	0.001
Dataset	987	986	0.001
Dataset	988	987	0.001
Dataset	989	988	0.001
Dataset	990	989	0.001
Dataset	991	990	0.001
Dataset	992	991	0.001
Dataset	993	992	0.001
Dataset	994	993	0.001
Dataset	995	994	0.001
Dataset	996	995	0.001
Dataset	997	996	0.001
Dataset	998	997	0.001
Dataset	999	998	0.001
Dataset	1000	999	0
Dataset	1001	1000	0
Dataset	1002	1001	0
Dataset	1003	1002	0
Dataset	1004	1003	0
Dataset	1005	1004	-0.001
Dataset	1006	1005	-0.001
Dataset	1007	1006	-0.001
Dataset	1008	1007	-0.001
Dataset	1009	1008	-0.001
Dataset	1010	1009	-0.001
Dataset	1011	1010	-0.001
Dataset	1012	1011	0
Dataset	1013	1012	0.001
Dataset	1014	1013	0.004
Dataset	1015	1014	0.011
Dataset	1016	1015	0.023
Dataset	1017	1016	0.043
Dataset	1018	1017	0.07
Dataset	1019	1018	0.104
Dataset	1020	1019	0.143
Dataset	1021	1020	0.186
Dataset	1022	1021	0.231
Dataset	1023	1022	0.277
Dataset	1024	1023	0.323
Dataset	1025	1024	0.368
Dataset	1026	1025	0.412
Dataset	1027	1026	0.454
Dataset	1028	1027	0.494
Dataset	1029	1028	0.529
Dataset	1030	1029	0.559
Dataset	1031	1030	0.58
Dataset	1032	1031	0.592
Dataset	1033	1032	0.594
Dataset	1034	1033	0.587
Dataset	1035	1034	0.573
Dataset	1036	1035	0.553
Dataset	1037	1036	0.529
Dataset	1038	1037	0.502
Dataset	1039	1038	0.474
Dataset	1040	1039	0.445
Dataset	1041	1040	0.416
Dataset	1042	1041	0.387
Dataset	1043	1042	0.359
Dataset	1044	1043	0.331
Dataset	1045	1044	0.306
Dataset	1046	1045	0.282
Dataset	1047	1046	0.259
Dataset	1048	1047	0.238
Dataset	1049	1048	0.218
Dataset	1050	1049	0.2
Dataset	1051	1050	0.183
Dataset	1052	1051	0.168
Dataset	1053	1052	0.154
Dataset	1054	1053	0.141
Dataset	1055	1054	0.129
Dataset	1056	1055	0.118
Dataset	1057	1056	0.108
Dataset	1058	1057	0.098
Dataset	1059	1058	0.089
Dataset	1060	1059	0.08
Dataset	1061	1060	0.072
Dataset	1062	1061	0.064
Dataset	1063	1062	0.057
Dataset	1064	1063	0.051
Dataset	1065	1064	0.045
Dataset	1066	1065	0.04
Dataset	1067	1066	0.034
Dataset	1068	1067	0.03
Dataset	1069	1068	0.026
Dataset	1070	1069	0.022
Dataset	1071	1070	0.018
Dataset	1072	1071	0.015
Dataset	1073	1072	0.012
Dataset	1074	1073	0.01
Dataset	1075	1074	0.007
Dataset	1076	1075	0.006
Dataset	1077	1076	0.004
Dataset	1078	1077	0.003
Dataset	1079	1078	0.002
Dataset	1080	1079	0.001
Dataset	1081	1080	0
Dataset	1082	1081	-0.001
Dataset	1083	1082	-0.001
Dataset	1084	1083	-0.002
Dataset	1085	1084	-0.003
Dataset	1086	1085	-0.004
Dataset	1087	1086	-0.004
Dataset	1088	1087	-0.005
Dataset	1089	1088	-0.005
Dataset	1090	1089	-0.006
Dataset	1091	1090	-0.006
Dataset	1092	1091	-0.007
Dataset	1093	1092	-0.007
Dataset	1094	1093	-0.008
Dataset	1095	1094	-0.009
Dataset	1096	1095	-0.009
Dataset	1097	1096	-0.009
Dataset	1098	1097	-0.01
Dataset	1099	1098	-0.01
Dataset	1100	1099	-0.01
Dataset	1101	1100	-0.01
Dataset	1102	1101	-0.01
Dataset	1103	1102	-0.01
Dataset	1104	1103	-0.01
Dataset	1105	1104	-0.01
Dataset	1106	1105	-0.01
Dataset	1107	1106	-0.01
Dataset	1108	1107	-0.01
Dataset	1109	1108	-0.01
Dataset	1110	1109	-0.009
Dataset	1111	1110	-0.009
Dataset	1112	1111	-0.008
Dataset	1113	1112	-0.008
Dataset	1114	1113	-0.007
Dataset	1115	1114	-0.007
Dataset	1116	1115	-0.007
Dataset	1117	1116	-0.007
Dataset	1118	1117	-0.007
Dataset	1119	1118	-0.007
Dataset	1120	1119	-0.007
Dataset	1121	1120	-0.007
Dataset	1122	1121	-0.007
Dataset	1123	1122	-0.007
Dataset	1124	1123	-0.007
Dataset	1125	1124	-0.007
Dataset	1126	1125	-0.008
Dataset	1127	1126	-0.008
Dataset	1128	1127	-0.008
Dataset	1129	1128	-0.009
Dataset	1130	1129	-0.009
Dataset	1131	1130	-0.009
Dataset	1132	1131	-0.009
Dataset	1133	1132	-0.009
Dataset	1134	1133	-0.009
Dataset	1135	1134	-0.009
Dataset	1136	1135	-0.009
Dataset	1137	1136	-0.009
Dataset	1138	1137	-0.009
Dataset	1139	1138	-0.009
Dataset	1140	1139	-0.009
Dataset	1141	1140	-0.008
Dataset	1142	1141	-0.008
Dataset	1143	1142	-0.008
Dataset	1144	1143	-0.008
Dataset	1145	1144	-0.008
Dataset	1146	1145	-0.008
Dataset	1147	1146	-0.008
Dataset	1148	1147	-0.007
Dataset	1149	1148	-0.007
Dataset	1150	1149	-0.007
Dataset	1151	1150	-0.006
Dataset	1152	1151	-0.006
Dataset	1153	1152	-0.005
Dataset	1154	1153	-0.005
Dataset	1155	1154	-0.005
Dataset	1156	1155	-0.005
Dataset	1157	1156	-0.005
Dataset	1158	1157	-0.005
Dataset	1159	1158	-0.005
Dataset	1160	1159	-0.005
Dataset	1161	1160	-0.005
Dataset	1162	1161	-0.005
Dataset	1163	1162	-0.006
Dataset	1164	1163	-0.006
Dataset	1165	1164	-0.006
Dataset	1166	1165	-0.007
Dataset	1167	1166	-0.007
Dataset	1168	1167	-0.007
Dataset	1169	1168	-0.008
Dataset	1170	1169	-0.008
Dataset	1171	1170	-0.008
Dataset	1172	1171	-0.007
Dataset	1173	1172	-0.007
Dataset	1174	1173	-0.007
Dataset	1175	1174	-0.007
Dataset	1176	1175	-0.007
Dataset	1177	1176	-0.007
Dataset	1178	1177	-0.007
Dataset	1179	1178	-0.006
Dataset	1180	1179	-0.006
Dataset	1181	1180	-0.006
Dataset	1182	1181	-0.006
Dataset	1183	1182	-0.006
Dataset	1184	1183	-0.005
Dataset	1185	1184	-0.005
Dataset	1186	1185	-0.005
Dataset	1187	1186	-0.005
Dataset	1188	1187	-0.005
Dataset	1189	1188	-0.004
Dataset	1190	1189	-0.004
Dataset	1191	1190	-0.004
Dataset	1192	1191	-0.004
Dataset	1193	1192	-0.003
Dataset	1194	1193	-0.003
Dataset	1195	1194	-0.003
Dataset	1196	1195	-0.003
Dataset	1197	1196	-0.003
Dataset	1198	1197	-0.003
Dataset	1199	1198	-0.003
Dataset	1200	1199	-0.003
Dataset	1201	1200	-0.003
Dataset	1202	1201	-0.003
Dataset	1203	1202	-0.003
Dataset	1204	1203	-0.004
Dataset	1205	1204	-0.004
Dataset	1206	1205	-0.004
Dataset	1207	1206	-0.004
Dataset	1208	1207	-0.004
Dataset	1209	1208	-0.003
Dataset	1210	1209	-0.003
Dataset	1211	1210	-0.003
Dataset	1212	1211	-0.003
Dataset	1213	1212	-0.003
Dataset	1214	1213	-0.003
Dataset	1215	1214	-0.003
Dataset	1216	1215	-0.003
Dataset	1217	1216	-0.003
Dataset	1218	1217	-0.003
Dataset	1219	1218	-0.003
Dataset	1220	1219	-0.003
Dataset	1221	1220	-0.003
Dataset	1222	1221	-0.003
Dataset	1223	1222	-0.003
Dataset	1224	1223	-0.003
Dataset	1225	1224	-0.003
Dataset	1226	1225	-0.003
Dataset	1227	1226	-0.003
Dataset	1228	1227	-0.003
Dataset	1229	1228	-0.003
Dataset	1230	1229	-0.004
Dataset	1231	1230	-0.004
Dataset	1232	1231	-0.004
Dataset	1233	1232	-0.004
Dataset	1234	1233	-0.005
Dataset	1235	1234	-0.005
Dataset	1236	1235	-0.005
Dataset	1237	1236	-0.005
Dataset	1238	1237	-0.005
Dataset	1239	1238	-0.005
Dataset	1240	1239	-0.005
Dataset	1241	1240	-0.005
Dataset	1242	1241	-0.005
Dataset	1243	1242	-0.005
Dataset	1244	1243	-0.004
Dataset	1245	1244	-0.004
Dataset	1246	1245	-0.004
Dataset	1247	1246	-0.004
Dataset	1248	1247	-0.004
Dataset	1249	1248	-0.004
Dataset	1250	1249	-0.004
Dataset	1251	1250	-0.004
Dataset	1252	1251	-0.003
Dataset	1253	1252	-0.003
Dataset	1254	1253	-0.003
Dataset	1255	1254	-0.003
Dataset	1256	1255	-0.002
Dataset	1257	1256	-0.002
Dataset	1258	1257	-0.002
Dataset	1259	1258	-0.002
Dataset	1260	1259	-0.002
Dataset	1261	1260	-0.002
Dataset	1262	1261	-0.002
Dataset	1263	1262	0
Dataset	1264	1263	0.004
Dataset	1265	1264	0.011
Dataset	1266	1265	0.024
Dataset	1267	1266	0.043
Dataset	1268	1267	0.069
Dataset	1269	1268	0.101
Dataset	1270	1269	0.138
Dataset	1271	1270	0.178
Dataset	1272	1271	0.22
Dataset	1273	1272	0.263
Dataset	1274	1273	0.306
Dataset	1275	1274	0.349
Dataset	1276	1275	0.391
Dataset	1277	1276	0.431
Dataset	1278	1277	0.468
Dataset	1279	1278	0.501
Dataset	1280	1279	0.528
Dataset	1281	1280	0.547
Dataset	1282	1281	0.557
Dataset	1283	1282	0.558
Dataset	1284	1283	0.552
Dataset	1285	1284	0.538
Dataset	1286	1285	0.52
Dataset	1287	1286	0.497
Dataset	1288	1287	0.473
Dataset	1289	1288	0.447
Dataset	1290	1289	0.42
Dataset	1291	1290	0.393
Dataset	1292	1291	0.365
Dataset	1293	1292	0.339
Dataset	1294	1293	0.313
Dataset	1295	1294	0.289
Dataset	1296	1295	0.267
Dataset	1297	1296	0.246
Dataset	1298	1297	0.227
Dataset	1299	1298	0.209
Dataset	1300	1299	0.193
Dataset	1301	1300	0.177
Dataset	1302	1301	0.163
Dataset	1303	1302	0.149
Dataset	1304	1303	0.137
Dataset	1305	1304	0.126
Dataset	1306	1305	0.116
Dataset	1307	1306	0.106
Dataset	1308	1307	0.097
Dataset	1309	1308	0.088
Dataset	1310	1309	0.08
Dataset	1311	1310	0.073
Dataset	1312	1311	0.065
Dataset	1313	1312	0.058
Dataset	1314	1313	0.052
Dataset	1315	1314	0.046
Dataset	1316	1315	0.04
Dataset	1317	1316	0.035
Dataset	1318	1317	0.03
Dataset	1319	1318	0.026
Dataset	1320	1319	0.022
Dataset	1321	1320	0.018
Dataset	1322	1321	0.015
Dataset	1323	1322	0.012
Dataset	1324	1323	0.009
Dataset	1325	1324	0.007
Dataset	1326	1325	0.005
Dataset	1327	1326	0.003
Dataset	1328	1327	0.001
Dataset	1329	1328	0
Dataset	1330	1329	-0.001
Dataset	1331	1330	-0.002
Dataset	1332	1331	-0.002
Dataset	1333	1332	-0.002
Dataset	1334	1333	-0.003
Dataset	1335	1334	-0.003
Dataset	1336	1335	-0.003
Dataset	1337	1336	-0.003
Dataset	1338	1337	-0.003
Dataset	1339	1338	-0.003
Dataset	1340	1339	-0.003
Dataset	1341	1340	-0.004
Dataset	1342	1341	-0.004
Dataset	1343	1342	-0.004
Dataset	1344	1343	-0.005
Dataset	1345	1344	-0.005
Dataset	1346	1345	-0.005
Dataset	1347	1346	-0.006
Dataset	1348	1347	-0.006
Dataset	1349	1348	-0.007
Dataset	1350	1349	-0.007
Dataset	1351	1350	-0.008
Dataset	1352	1351	-0.008
Dataset	1353	1352	-0.009
Dataset	1354	1353	-0.009
Dataset	1355	1354	-0.009
Dataset	1356	1355	-0.009
Dataset	1357	1356	-0.009
Dataset	1358	1357	-0.009
Dataset	1359	1358	-0.009
Dataset	1360	1359	-0.009
Dataset	1361	1360	-0.009
Dataset	1362	1361	-0.009
Dataset	1363	1362	-0.009
Dataset	1364	1363	-0.009
Dataset	1365	1364	-0.009
Dataset	1366	1365	-0.009
Dataset	1367	1366	-0.009
Dataset	1368	1367	-0.009
Dataset	1369	1368	-0.009
Dataset	1370	1369	-0.009
Dataset	1371	1370	-0.009
Dataset	1372	1371	-0.009
Dataset	1373	1372	-0.009
Dataset	1374	1373	-0.009
Dataset	1375	1374	-0.01
Dataset	1376	1375	-0.01
Dataset	1377	1376	-0.01
Dataset	1378	1377	-0.01
Dataset	1379	1378	-0.01
Dataset	1380	1379	-0.01
Dataset	1381	1380	-0.011
Dataset	1382	1381	-0.011
Dataset	1383	1382	-0.011
Dataset	1384	1383	-0.011
Dataset	1385	1384	-0.011
Dataset	1386	1385	-0.011
Dataset	1387	1386	-0.011
Dataset	1388	1387	-0.011
Dataset	1389	1388	-0.011
Dataset	1390	1389	-0.011
Dataset	1391	1390	-0.011
Dataset	1392	1391	-0.011
Dataset	1393	1392	-0.011
Dataset	1394	1393	-0.01
Dataset	1395	1394	-0.01
Dataset	1396	1395	-0.01
Dataset	1397	1396	-0.01
Dataset	1398	1397	-0.01
Dataset	1399	1398	-0.01
Dataset	1400	1399	-0.009
Dataset	1401	1400	-0.009
Dataset	1402	1401	-0.009
Dataset	1403	1402	-0.008
Dataset	1404	1403	-0.008
Dataset	1405	1404	-0.008
Dataset	1406	1405	-0.008
Dataset	1407	1406	-0.008
Dataset	1408	1407	-0.008
Dataset	1409	1408	-0.008
Dataset	1410	1409	-0.008
Dataset	1411	1410	-0.008
Dataset	1412	1411	-0.008
Dataset	1413	1412	-0.008
Dataset	1414	1413	-0.008
Dataset	1415	1414	-0.008
Dataset	1416	1415	-0.008
Dataset	1417	1416	-0.008
Dataset	1418	1417	-0.008
Dataset	1419	1418	-0.009
Dataset	1420	1419	-0.008
Dataset	1421	1420	-0.008
Dataset	1422	1421	-0.008
Dataset	1423	1422	-0.008
Dataset	1424	1423	-0.008
Dataset	1425	1424	-0.008
Dataset	1426	1425	-0.008
Dataset	1427	1426	-0.007
Dataset	1428	1427	-0.007
Dataset	1429	1428	-0.007
Dataset	1430	1429	-0.006
Dataset	1431	1430	-0.006
Dataset	1432	1431	-0.005
Dataset	1433	1432	-0.005
Dataset	1434	1433	-0.005
Dataset	1435	1434	-0.005
Dataset	1436	1435	-0.005
Dataset	1437	1436	-0.005
Dataset	1438	1437	-0.005
Dataset	1439	1438	-0.005
Dataset	1440	1439	-0.004
Dataset	1441	1440	-0.004
Dataset	1442	1441	-0.004
Dataset	1443	1442	-0.004
Dataset	1444	1443	-0.005
Dataset	1445	1444	-0.005
Dataset	1446	1445	-0.005
Dataset	1447	1446	-0.006
Dataset	1448	1447	-0.006
Dataset	1449	1448	-0.006
Dataset	1450	1449	-0.006
Dataset	1451	1450	-0.006
Dataset	1452	1451	-0.006
Dataset	1453	1452	-0.006
Dataset	1454	1453	-0.006
Dataset	1455	1454	-0.006
Dataset	1456	1455	-0.006
Dataset	1457	1456	-0.006
Dataset	1458	1457	-0.006
Dataset	1459	1458	-0.005
Dataset	1460	1459	-0.005
Dataset	1461	1460	-0.005
Dataset	1462	1461	-0.005
Dataset	1463	1462	-0.005
Dataset	1464	1463	-0.005
Dataset	1465	1464	-0.005
Dataset	1466	1465	-0.005
Dataset	1467	1466	-0.004
Dataset	1468	1467	-0.004
Dataset	1469	1468	-0.004
Dataset	1470	1469	-0.004
Dataset	1471	1470	-0.004
Dataset	1472	1471	-0.003
Dataset	1473	1472	-0.003
Dataset	1474	1473	-0.003
Dataset	1475	1474	-0.003
Dataset	1476	1475	-0.003
Dataset	1477	1476	-0.003
Dataset	1478	1477	-0.003
Dataset	1479	1478	-0.003
Dataset	1480	1479	-0.003
Dataset	1481	1480	-0.003
Dataset	1482	1481	-0.003
Dataset	1483	1482	-0.003
Dataset	1484	1483	-0.004
Dataset	1485	1484	-0.004
Dataset	1486	1485	-0.004
Dataset	1487	1486	-0.004
Dataset	1488	1487	-0.004
Dataset	1489	1488	-0.003
Dataset	1490	1489	-0.003
Dataset	1491	1490	-0.003
Dataset	1492	1491	-0.002
Dataset	1493	1492	-0.002
Dataset	1494	1493	-0.002
Dataset	1495	1494	-0.002
Dataset	1496	1495	-0.001
Dataset	1497	1496	-0.001
Dataset	1498	1497	-0.001
Dataset	1499	1498	-0.001
Dataset	1500	1499	-0.001
Dataset	1501	1500	-0.001
Dataset	1502	1501	-0.001
Dataset	1503	1502	-0.001
Dataset	1504	1503	-0.001
Dataset	1505	1504	-0.002
Dataset	1506	1505	-0.002
Dataset	1507	1506	-0.003
Dataset	1508	1507	-0.003
Dataset	1509	1508	-0.003
Dataset	1510	1509	-0.003
Dataset	1511	1510	-0.003
Dataset	1512	1511	-0.003
Dataset	1513	1512	-0.002
Dataset	1514	1513	0.001
Dataset	1515	1514	0.007
Dataset	1516	1515	0.018
Dataset	1517	1516	0.036
Dataset	1518	1517	0.06
Dataset	1519	1518	0.09
Dataset	1520	1519	0.125
Dataset	1521	1520	0.163
Dataset	1522	1521	0.204
Dataset	1523	1522	0.245
Dataset	1524	1523	0.286
Dataset	1525	1524	0.327
Dataset	1526	1525	0.367
Dataset	1527	1526	0.405
Dataset	1528	1527	0.441
Dataset	1529	1528	0.473
Dataset	1530	1529	0.499
Dataset	1531	1530	0.519
Dataset	1532	1531	0.53
Dataset	1533	1532	0.533
Dataset	1534	1533	0.527
Dataset	1535	1534	0.515
Dataset	1536	1535	0.497
Dataset	1537	1536	0.476
Dataset	1538	1537	0.453
Dataset	1539	1538	0.428
Dataset	1540	1539	0.402
Dataset	1541	1540	0.376
Dataset	1542	1541	0.35
Dataset	1543	1542	0.325
Dataset	1544	1543	0.301
Dataset	1545	1544	0.277
Dataset	1546	1545	0.256
Dataset	1547	1546	0.236
Dataset	1548	1547	0.217
Dataset	1549	1548	0.2
Dataset	1550	1549	0.184
Dataset	1551	1550	0.17
Dataset	1552	1551	0.156
Dataset	1553	1552	0.144
Dataset	1554	1553	0.132
Dataset	1555	1554	0.122
Dataset	1556	1555	0.112
Dataset	1557	1556	0.102
Dataset	1558	1557	0.093
Dataset	1559	1558	0.085
Dataset	1560	1559	0.078
Dataset	1561	1560	0.071
Dataset	1562	1561	0.064
Dataset	1563	1562	0.057
Dataset	1564	1563	0.051
Dataset	1565	1564	0.045
Dataset	1566	1565	0.04
Dataset	1567	1566	0.035
Dataset	1568	1567	0.03
Dataset	1569	1568	0.026
Dataset	1570	1569	0.022
Dataset	1571	1570	0.019
Dataset	1572	1571	0.016
Dataset	1573	1572	0.013
Dataset	1574	1573	0.011
Dataset	1575	1574	0.009
Dataset	1576	1575	0.007
Dataset	1577	1576	0.006
Dataset	1578	1577	0.004
Dataset	1579	1578	0.003
Dataset	1580	1579	0.002
Dataset	1581	1580	0.001
Dataset	1582	1581	0
Dataset	1583	1582	-0.001
Dataset	1584	1583	-0.001
Dataset	1585	1584	-0.002
Dataset	1586	1585	-0.003
Dataset	1587	1586	-0.003
Dataset	1588	1587	-0.004
Dataset	1589	1588	-0.004
Dataset	1590	1589	-0.005
Dataset	1591	1590	-0.006
Dataset	1592	1591	-0.006
Dataset	1593	1592	-0.006
Dataset	1594	1593	-0.006
Dataset	1595	1594	-0.006
Dataset	1596	1595	-0.007
Dataset	1597	1596	-0.007
Dataset	1598	1597	-0.007
Dataset	1599	1598	-0.007
Dataset	1600	1599	-0.007
Dataset	1601	1600	-0.007
Dataset	1602	1601	-0.008
Dataset	1603	1602	-0.008
Dataset	1604	1603	-0.008
Dataset	1605	1604	-0.008
Dataset	1606	1605	-0.008
Dataset	1607	1606	-0.008
Dataset	1608	1607	-0.008
Dataset	1609	1608	-0.009
Dataset	1610	1609	-0.009
Dataset	1611	1610	-0.009
Dataset	1612	1611	-0.009
Dataset	1613	1612	-0.008
Dataset	1614	1613	-0.008
Dataset	1615	1614	-0.008
Dataset	1616	1615	-0.008
Dataset	1617	1616	-0.008
Dataset	1618	1617	-0.008
Dataset	1619	1618	-0.008
Dataset	1620	1619	-0.008
Dataset	1621	1620	-0.008
Dataset	1622	1621	-0.007
Dataset	1623	1622	-0.007
Dataset	1624	1623	-0.007
Dataset	1625	1624	-0.007
Dataset	1626	1625	-0.007
Dataset	1627	1626	-0.007
Dataset	1628	1627	-0.007
Dataset	1629	1628	-0.007
Dataset	1630	1629	-0.007
Dataset	1631	1630	-0.007
Dataset	1632	1631	-0.007
Dataset	1633	1632	-0.007
Dataset	1634	1633	-0.007
Dataset	1635	1634	-0.007
Dataset	1636	1635	-0.007
Dataset	1637	1636	-0.008
Dataset	1638	1637	-0.008
Dataset	1639	1638	-0.007
Dataset	1640	1639	-0.007
Dataset	1641	1640	-0.007
Dataset	1642	1641	-0.007
Dataset	1643	1642	-0.007
Dataset	1644	1643	-0.007
Dataset	1645	1644	-0.007
Dataset	1646	1645	-0.007
Dataset	1647	1646	-0.007
Dataset	1648	1647	-0.007
Dataset	1649	1648	-0.007
Dataset	1650	1649	-0.007
Dataset	1651	1650	-0.007
Dataset	1652	1651	-0.007
Dataset	1653	1652	-0.007
Dataset	1654	1653	-0.007
Dataset	1655	1654	-0.007
Dataset	1656	1655	-0.007
Dataset	1657	1656	-0.007
Dataset	1658	1657	-0.007
Dataset	1659	1658	-0.007
Dataset	1660	1659	-0.007
Dataset	1661	1660	-0.007
Dataset	1662	1661	-0.007
Dataset	1663	1662	-0.007
Dataset	1664	1663	-0.007
Dataset	1665	1664	-0.007
Dataset	1666	1665	-0.007
Dataset	1667	1666	-0.007
Dataset	1668	1667	-0.006
Dataset	1669	1668	-0.006
Dataset	1670	1669	-0.006
Dataset	1671	1670	-0.006
Dataset	1672	1671	-0.006
Dataset	1673	1672	-0.006
Dataset	1674	1673	-0.006
Dataset	1675	1674	-0.006
Dataset	1676	1675	-0.006
Dataset	1677	1676	-0.006
Dataset	1678	1677	-0.006
Dataset	1679	1678	-0.006
Dataset	1680	1679	-0.006
Dataset	1681	1680	-0.006
Dataset	1682	1681	-0.006
Dataset	1683	1682	-0.006
Dataset	1684	1683	-0.006
Dataset	1685	1684	-0.006
Dataset	1686	1685	-0.006
Dataset	1687	1686	-0.006
Dataset	1688	1687	-0.006
Dataset	1689	1688	-0.007
Dataset	1690	1689	-0.007
Dataset	1691	1690	-0.007
Dataset	1692	1691	-0.007
Dataset	1693	1692	-0.007
Dataset	1694	1693	-0.007
Dataset	1695	1694	-0.006
Dataset	1696	1695	-0.006
Dataset	1697	1696	-0.006
Dataset	1698	1697	-0.006
Dataset	1699	1698	-0.005
Dataset	1700	1699	-0.005
Dataset	1701	1700	-0.005
Dataset	1702	1701	-0.005
Dataset	1703	1702	-0.004
Dataset	1704	1703	-0.004
Dataset	1705	1704	-0.004
Dataset	1706	1705	-0.003
Dataset	1707	1706	-0.002
Dataset	1708	1707	-0.002
Dataset	1709	1708	-0.001
Dataset	1710	1709	-0.001
Dataset	1711	1710	-0.001
Dataset	1712	1711	-0.001
Dataset	1713	1712	-0.001
Dataset	1714	1713	-0.002
Dataset	1715	1714	-0.002
Dataset	1716	1715	-0.002
Dataset	1717	1716	-0.002
Dataset	1718	1717	-0.002
Dataset	1719	1718	-0.002
Dataset	1720	1719	-0.003
Dataset	1721	1720	-0.003
Dataset	1722	1721	-0.003
Dataset	1723	1722	-0.004
Dataset	1724	1723	-0.004
Dataset	1725	1724	-0.003
Dataset	1726	1725	-0.003
Dataset	1727	1726	-0.003
Dataset	1728	1727	-0.003
Dataset	1729	1728	-0.003
Dataset	1730	1729	-0.003
Dataset	1731	1730	-0.003
Dataset	1732	1731	-0.003
Dataset	1733	1732	-0.003
Dataset	1734	1733	-0.003
Dataset	1735	1734	-0.003
Dataset	1736	1735	-0.003
Dataset	1737	1736	-0.002
Dataset	1738	1737	-0.002
Dataset	1739	1738	-0.002
Dataset	1740	1739	-0.003
Dataset	1741	1740	-0.003
Dataset	1742	1741	-0.003
Dataset	1743	1742	-0.002
Dataset	1744	1743	-0.002
Dataset	1745	1744	-0.001
Dataset	1746	1745	-0.001
Dataset	1747	1746	-0.001
Dataset	1748	1747	-0.001
Dataset	1749	1748	-0.001
Dataset	1750	1749	-0.001
Dataset	1751	1750	-0.001
Dataset	1752	1751	-0.001
Dataset	1753	1752	-0.001
Dataset	1754	1753	-0.001
Dataset	1755	1754	-0.001
Dataset	1756	1755	-0.001
Dataset	1757	1756	-0.002
Dataset	1758	1757	-0.002
Dataset	1759	1758	-0.002
Dataset	1760	1759	-0.003
Dataset	1761	1760	-0.003
Dataset	1762	1761	-0.003
Dataset	1763	1762	-0.002
Dataset	1764	1763	0
Dataset	1765	1764	0.006
Dataset	1766	1765	0.017
Dataset	1767	1766	0.033
Dataset	1768	1767	0.055
Dataset	1769	1768	0.083
Dataset	1770	1769	0.115
Dataset	1771	1770	0.151
Dataset	1772	1771	0.188
Dataset	1773	1772	0.227
Dataset	1774	1773	0.265
Dataset	1775	1774	0.304
Dataset	1776	1775	0.341
Dataset	1777	1776	0.377
Dataset	1778	1777	0.411
Dataset	1779	1778	0.441
Dataset	1780	1779	0.467
Dataset	1781	1780	0.485
Dataset	1782	1781	0.496
Dataset	1783	1782	0.499
Dataset	1784	1783	0.495
Dataset	1785	1784	0.484
Dataset	1786	1785	0.469
Dataset	1787	1786	0.45
Dataset	1788	1787	0.428
Dataset	1789	1788	0.405
Dataset	1790	1789	0.382
Dataset	1791	1790	0.357
Dataset	1792	1791	0.333
Dataset	1793	1792	0.31
Dataset	1794	1793	0.288
Dataset	1795	1794	0.266
Dataset	1796	1795	0.247
Dataset	1797	1796	0.228
Dataset	1798	1797	0.211
Dataset	1799	1798	0.195
Dataset	1800	1799	0.18
Dataset	1801	1800	0.166
Dataset	1802	1801	0.153
Dataset	1803	1802	0.141
Dataset	1804	1803	0.13
Dataset	1805	1804	0.12
Dataset	1806	1805	0.11
Dataset	1807	1806	0.101
Dataset	1808	1807	0.093
Dataset	1809	1808	0.085
Dataset	1810	1809	0.077
Dataset	1811	1810	0.07
Dataset	1812	1811	0.064
Dataset	1813	1812	0.058
Dataset	1814	1813	0.052
Dataset	1815	1814	0.047
Dataset	1816	1815	0.042
Dataset	1817	1816	0.037
Dataset	1818	1817	0.033
Dataset	1819	1818	0.029
Dataset	1820	1819	0.026
Dataset	1821	1820	0.023
Dataset	1822	1821	0.02
Dataset	1823	1822	0.017
Dataset	1824	1823	0.015
Dataset	1825	1824	0.012
Dataset	1826	1825	0.01
Dataset	1827	1826	0.008
Dataset	1828	1827	0.006
Dataset	1829	1828	0.004
Dataset	1830	1829	0.003
Dataset	1831	1830	0.001
Dataset	1832	1831	0
Dataset	1833	1832	-0.001
Dataset	1834	1833	-0.002
Dataset	1835	1834	-0.003
Dataset	1836	1835	-0.004
Dataset	1837	1836	-0.004
Dataset	1838	1837	-0.005
Dataset	1839	1838	-0.005
Dataset	1840	1839	-0.006
Dataset	1841	1840	-0.006
Dataset	1842	1841	-0.005
Dataset	1843	1842	-0.006
Dataset	1844	1843	-0.006
Dataset	1845	1844	-0.006
Dataset	1846	1845	-0.006
Dataset	1847	1846	-0.006
Dataset	1848	1847	-0.007
Dataset	1849	1848	-0.007
Dataset	1850	1849	-0.007
Dataset	1851	1850	-0.006
Dataset	1852	1851	-0.006
Dataset	1853	1852	-0.007
Dataset	1854	1853	-0.007
Dataset	1855	1854	-0.007
Dataset	1856	1855	-0.007
Dataset	1857	1856	-0.008
Dataset	1858	1857	-0.008
Dataset	1859	1858	-0.009
Dataset	1860	1859	-0.009
Dataset	1861	1860	-0.009
Dataset	1862	1861	-0.01
Dataset	1863	1862	-0.01
Dataset	1864	1863	-0.011
Dataset	1865	1864	-0.012
Dataset	1866	1865	-0.012
Dataset	1867	1866	-0.013
Dataset	1868	1867	-0.013
Dataset	1869	1868	-0.013
Dataset	1870	1869	-0.013
Dataset	1871	1870	-0.013
Dataset	1872	1871	-0.013
Dataset	1873	1872	-0.014
Dataset	1874	1873	-0.014
Dataset	1875	1874	-0.014
Dataset	1876	1875	-0.014
Dataset	1877	1876	-0.015
Dataset	1878	1877	-0.015
Dataset	1879	1878	-0.015
Dataset	1880	1879	-0.015
Dataset	1881	1880	-0.015
Dataset	1882	1881	-0.015
Dataset	1883	1882	-0.015
Dataset	1884	1883	-0.015
Dataset	1885	1884	-0.015
Dataset	1886	1885	-0.015
Dataset	1887	1886	-0.015
Dataset	1888	1887	-0.015
Dataset	1889	1888	-0.016
Dataset	1890	1889	-0.016
Dataset	1891	1890	-0.016
Dataset	1892	1891	-0.016
Dataset	1893	1892	-0.016
Dataset	1894	1893	-0.016
Dataset	1895	1894	-0.016
Dataset	1896	1895	-0.016
Dataset	1897	1896	-0.016
Dataset	1898	1897	-0.016
Dataset	1899	1898	-0.016
Dataset	1900	1899	-0.016
Dataset	1901	1900	-0.016
Dataset	1902	1901	-0.016
Dataset	1903	1902	-0.015
Dataset	1904	1903	-0.015
Dataset	1905	1904	-0.014
Dataset	1906	1905	-0.014
Dataset	1907	1906	-0.013
Dataset	1908	1907	-0.013
Dataset	1909	1908	-0.013
Dataset	1910	1909	-0.012
Dataset	1911	1910	-0.012
Dataset	1912	1911	-0.012
Dataset	1913	1912	-0.012
Dataset	1914	1913	-0.012
Dataset	1915	1914	-0.012
Dataset	1916	1915	-0.012
Dataset	1917	1916	-0.012
Dataset	1918	1917	-0.013
Dataset	1919	1918	-0.013
Dataset	1920	1919	-0.013
Dataset	1921	1920	-0.014
Dataset	1922	1921	-0.014
Dataset	1923	1922	-0.014
Dataset	1924	1923	-0.015
Dataset	1925	1924	-0.015
Dataset	1926	1925	-0.015
Dataset	1927	1926	-0.015
Dataset	1928	1927	-0.015
Dataset	1929	1928	-0.015
Dataset	1930	1929	-0.014
Dataset	1931	1930	-0.014
Dataset	1932	1931	-0.014
Dataset	1933	1932	-0.014
Dataset	1934	1933	-0.014
Dataset	1935	1934	-0.013
Dataset	1936	1935	-0.013
Dataset	1937	1936	-0.013
Dataset	1938	1937	-0.012
Dataset	1939	1938	-0.012
Dataset	1940	1939	-0.011
Dataset	1941	1940	-0.011
Dataset	1942	1941	-0.011
Dataset	1943	1942	-0.011
Dataset	1944	1943	-0.01
Dataset	1945	1944	-0.01
Dataset	1946	1945	-0.01
Dataset	1947	1946	-0.01
Dataset	1948	1947	-0.009
Dataset	1949	1948	-0.009
Dataset	1950	1949	-0.009
Dataset	1951	1950	-0.008
Dataset	1952	1951	-0.008
Dataset	1953	1952	-0.008
Dataset	1954	1953	-0.008
Dataset	1955	1954	-0.008
Dataset	1956	1955	-0.008
Dataset	1957	1956	-0.008
Dataset	1958	1957	-0.008
Dataset	1959	1958	-0.008
Dataset	1960	1959	-0.008
Dataset	1961	1960	-0.008
Dataset	1962	1961	-0.008
Dataset	1963	1962	-0.008
Dataset	1964	1963	-0.007
Dataset	1965	1964	-0.007
Dataset	1966	1965	-0.007
Dataset	1967	1966	-0.006
Dataset	1968	1967	-0.006
Dataset	1969	1968	-0.006
Dataset	1970	1969	-0.006
[truncated: 2,281 more rows]
